# Supplementary material for: Discovery of novel carbohydrate degrading enzymes from soda lakes through functional metagenomics
Source: Front Microbiol. 2022 Dec 7;13:1059061. doi: 10.3389/fmicb.2022.1059061 (PMC9768486; doi:10.3389/fmicb.2022.1059061)
Supplement: Supplementary file 1 [file Table_1.xlsx]

## Sheet: Sheet1
	Supplementary Table 1: CAZyme annotation results of the metagenomics libraries from Ethiopian Soda lakes
NO.	Fosmid	CAZyDB-ID	CAZy Family	CAZy Class	Identity (%)	Predicted CAZYme Activity
1	F1	QJS43890.1	GH	GH38	40.061	alpha-mannosidase (EC 3.2.1.24); mannosyl-oligosaccharide alpha-1,2-mannosidase (EC 3.2.1.113); mannosyl-oligosaccharide alpha-1,3-1,6-mannosidase (EC 3.2.1.114); alpha-2-O-mannosylglycerate hydrolase (EC 3.2.1.170); mannosyl-oligosaccharide alpha-1,3-mannosidase (EC 3.2.1.-)
2	F1	QIP41401.1	CE	CE9	39.744	N-acetylglucosamine 6-phosphate deacetylase (EC 3.5.1.25); N-acetylglucosamine 6-phosphate deacetylase (EC 3.5.1.80)
3	F1	AGT25470.1	GH	GH32	34.667	invertase (EC 3.2.1.26); endo-inulinase (EC 3.2.1.7); beta-2,6-fructan 6-levanbiohydrolase (EC 3.2.1.64); endo-levanase (EC 3.2.1.65); exo-inulinase (EC 3.2.1.80); fructan beta-(2,1)-fructosidase/1-exohydrolase (EC 3.2.1.153); fructan beta-(2,6)-fructosidase/6-exohydrolase (EC 3.2.1.154); sucrose
4	F1	QBE96237.1	GH	GH39	33.333	alpha-L-iduronidase (EC 3.2.1.76); beta-xylosidase (EC 3.2.1.37); alpha-L-arabinofuranosidase (EC 3.2.1.55); beta-glucosidase (EC 3.2.1.21); beta-galactosidase (EC 3.2.1.23)
5	F1	AYK01981.1	GT	GT1	30.73	UDP-glucuronosyltransferase (EC 2.4.1.17); zeatin O-beta-xylosyltransferase (EC 2.4.2.40); 2-hydroxyacylsphingosine 1-beta-galactosyltransferase (EC 2.4.1.45); N-acylsphingosine galactosyltransferase (EC 2.4.1.47); flavonol 3-O-glucosyltransferase (EC 2.4.1.91); anthocyanidin 3-O-glucosyltransferase (EC 2.4.1.115); sinapate 1-glucosyltransferase (EC 2.4.1.120); indole-3-acetate beta-glucosyltrans…
6	F1	AUI40767.1	CE	CE1	30.508	acetyl xylan esterase (EC 3.1.1.72); cinnamoyl esterase (EC 3.1.1.-); feruloyl esterase (EC 3.1.1.73); carboxylesterase (EC 3.1.1.1); S-formylglutathione hydrolase (EC 3.1.2.12); diacylglycerol O-acyltransferase (EC 2.3.1.20); trehalose 6-O-mycolyltransferase (EC 2.3.1.122)
7	F1	QRW25555.1	GH	GH43_26	26.879	beta-xylosidase (EC 3.2.1.37); alpha-L-arabinofuranosidase (EC 3.2.1.55); xylanase (EC 3.2.1.8); alpha-1,2-L-arabinofuranosidase (EC 3.2.1.-); exo-alpha-1,5-L-arabinofuranosidase (EC 3.2.1.-); [inverting] exo-alpha-1,5-L-arabinanase (EC 3.2.1.-); beta-1,3-xylosidase (EC 3.2.1.-); [inverting] exo-alpha-1,5-L-arabinanase (EC 3.2.1.-); [inverting] endo-alpha-1,5-L-arabinanase (EC 3.2.1.99); exo-beta…
8	F1	QQE79915.1	GH	GH0	23.053	Glycoside hydrolases not yet assigned to a family.
9	F1	AVQ54013.1	GH	GH0	22.49	Glycoside hydrolases not yet assigned to a family.
10	F10	CBL87543.1	GT	GT4	98.824	sucrose synthase (EC 2.4.1.13); sucrose-phosphate synthase (EC 2.4.1.14); alpha-glucosyltransferase (EC 2.4.1.52); lipopolysaccharide N-acetylglucosaminyltransferase (EC 2.4.1.56); phosphatidylinositol alpha-mannosyltransferase (EC 2.4.1.57); GDP-Man
11	F10	QPC71243.1	AA	AA0	48.434
12	F10	AYK01981.1	GT	GT1	37.972	UDP-glucuronosyltransferase (EC 2.4.1.17); zeatin O-beta-xylosyltransferase (EC 2.4.2.40); 2-hydroxyacylsphingosine 1-beta-galactosyltransferase (EC 2.4.1.45); N-acylsphingosine galactosyltransferase (EC 2.4.1.47); flavonol 3-O-glucosyltransferase (EC 2.4.1.91); anthocyanidin 3-O-glucosyltransferase (EC 2.4.1.115); sinapate 1-glucosyltransferase (EC 2.4.1.120); indole-3-acetate beta-glucosyltrans…
13	F10	QXC62151.1	GH	GH5_29	37.572	endo-beta-1,4-glucanase / cellulase (EC 3.2.1.4); endo-beta-1,4-xylanase (EC 3.2.1.8); beta-glucosidase (EC 3.2.1.21); beta-mannosidase (EC 3.2.1.25); beta-glucosylceramidase (EC 3.2.1.45); glucan beta-1,3-glucosidase (EC 3.2.1.58); exo-beta-1,4-glucanase / cellodextrinase (EC 3.2.1.74); glucan endo-1,6-beta-glucosidase (EC 3.2.1.75); mannan endo-beta-1,4-mannosidase (EC 3.2.1.78); cellulose beta…
14	F10	SQK97389.1	GH	GH3	35.802	beta-glucosidase (EC 3.2.1.21); xylan 1,4-beta-xylosidase (EC 3.2.1.37); beta-glucosylceramidase (EC 3.2.1.45); beta-N-acetylhexosaminidase (EC 3.2.1.52); alpha-L-arabinofuranosidase (EC 3.2.1.55); glucan 1,4-beta-glucosidase (EC 3.2.1.74); isoprimeverose-producing oligoxyloglucan hydrolase (EC 3.2.1.120); coniferin beta-glucosidase (EC 3.2.1.126); exo-1,3-1,4-glucanase (EC 3.2.1.-); beta-N-acety…
15	F10	QKG20781.1	CE	CE12	34.146	pectin acetylesterase (EC 3.1.1.-); rhamnogalacturonan acetylesterase (EC 3.1.1.-); acetyl xylan esterase (EC 3.1.1.72)
16	F10	QAT16263.1	GH	GH133	33.708	amylo-alpha-1,6-glucosidase (EC 3.2.1.33);
17	F10	QRW25555.1	GH	GH43_26	33.4	beta-xylosidase (EC 3.2.1.37); alpha-L-arabinofuranosidase (EC 3.2.1.55); xylanase (EC 3.2.1.8); alpha-1,2-L-arabinofuranosidase (EC 3.2.1.-); exo-alpha-1,5-L-arabinofuranosidase (EC 3.2.1.-); [inverting] exo-alpha-1,5-L-arabinanase (EC 3.2.1.-); beta-1,3-xylosidase (EC 3.2.1.-); [inverting] exo-alpha-1,5-L-arabinanase (EC 3.2.1.-); [inverting] endo-alpha-1,5-L-arabinanase (EC 3.2.1.99); exo-beta…
18	F10	QSI76090.1	CBM	CBM41	31.818	Modules of approx. 100 residues found in primarily in bacterial pullulanases. The N-terminal module from Thermotoga maritima Pul13 has been shown to bind to the alpha-glucans amylose, amylopectin, pullulan, and oligosaccharide fragments derived from these polysaccharides (Lammerts van Bueren et al. (2004) Biochemistry 43
19	F10	CBK94002.1	GH	GH53	31.507	endo-beta-1,4-galactanase (EC 3.2.1.89).
20	F10	ATU64527.1	CBM	CBM41	31.183	Modules of approx. 100 residues found in primarily in bacterial pullulanases. The N-terminal module from Thermotoga maritima Pul13 has been shown to bind to the alpha-glucans amylose, amylopectin, pullulan, and oligosaccharide fragments derived from these polysaccharides (Lammerts van Bueren et al. (2004) Biochemistry 43
21	F10	ARN19855.1	CBM	CBM41	31.183	Modules of approx. 100 residues found in primarily in bacterial pullulanases. The N-terminal module from Thermotoga maritima Pul13 has been shown to bind to the alpha-glucans amylose, amylopectin, pullulan, and oligosaccharide fragments derived from these polysaccharides (Lammerts van Bueren et al. (2004) Biochemistry 43
22	F10	KGB74868.3	AA	AA2	26.255	manganese peroxidase (EC 1.11.1.13); versatile peroxidase (EC 1.11.1.16); lignin peroxidase (EC 1.11.1.14); peroxidase (EC 1.11.1.-); cytochrome-c peroxidase (EC 1.11.1.5); ascorbate peroxidase (EC 1.11.1.11)
23	F11	AXY42412.1	GH	GH103	85.545	peptidoglycan lytic transglycosylase (EC 3.2.1.-)
24	F13	CBX90714.1	GH	GH47	47.826	alpha-mannosidase (EC 3.2.1.113)
25	F13	QTJ41571.1	GH	GH13_39	46.018	alpha-amylase (EC 3.2.1.1); pullulanase (EC 3.2.1.41); cyclomaltodextrin glucanotransferase (EC 2.4.1.19); cyclomaltodextrinase (EC 3.2.1.54); trehalose-6-phosphate hydrolase (EC 3.2.1.93); oligo-alpha-glucosidase (EC 3.2.1.10); maltogenic amylase (EC 3.2.1.133); neopullulanase (EC 3.2.1.135); alpha-glucosidase (EC 3.2.1.20); maltotetraose-forming alpha-amylase (EC 3.2.1.60); isoamylase (EC 3.2.1…
26	F13	BAA25316.1	GT	GT80	45.402	beta-galactoside alpha-2,6-sialyltransferase (EC 2.4.99.1); beta-galactoside alpha-2,3-sialyltransferase (EC 2.4.99.4)
27	F13	QFY42352.1	GT	GT35	36.752	glycogen or starch phosphorylase (EC 2.4.1.1).
28	F13	CAZ29389.1	GH	GH99	36.022	glycoprotein endo-alpha-1,2-mannosidase (EC 3.2.1.130); mannan endo-1,2-alpha-mannanase (3.2.1.-)
29	F13	AVD70564.1	GT	GT4	33.478	sucrose synthase (EC 2.4.1.13); sucrose-phosphate synthase (EC 2.4.1.14); alpha-glucosyltransferase (EC 2.4.1.52); lipopolysaccharide N-acetylglucosaminyltransferase (EC 2.4.1.56); phosphatidylinositol alpha-mannosyltransferase (EC 2.4.1.57); GDP-Man
30	F13	AUP80405.1	GH	GH130	32.5	beta-1,4-mannosylglucose phosphorylase (EC 2.4.1.281); beta-1,4-mannooligosaccharide phosphorylase (EC 2.4.1.319); beta-1,4-mannosyl-N-acetyl-glucosamine phosphorylase (EC 2.4.1.320); beta-1,2-mannobiose phosphorylase (EC 2.4.1.-); beta-1,2-oligomannan phosphorylase (EC 2.4.1.-); beta-1,2-mannosidase (EC 3.2.1.-)
31	F13	BBJ40837.1	CBM	CBM48	31.048	Modules of approx. 100 residues with glycogen-binding function, appended to GH13 modules. Also found in the beta subunit (glycogen-binding) of AMP-activated protein kinases (AMPK)
32	F13	QKD62991.1	GH	GH12	29.493	endoglucanase (EC 3.2.1.4); xyloglucan hydrolase (EC 3.2.1.151); beta-1,3-1,4-glucanase (EC 3.2.1.73); xyloglucan endotransglycosylase (EC 2.4.1.207)
33	F13	QSW89119.1	GH	GH43_28	28.571	beta-xylosidase (EC 3.2.1.37); alpha-L-arabinofuranosidase (EC 3.2.1.55); xylanase (EC 3.2.1.8); alpha-1,2-L-arabinofuranosidase (EC 3.2.1.-); exo-alpha-1,5-L-arabinofuranosidase (EC 3.2.1.-); [inverting] exo-alpha-1,5-L-arabinanase (EC 3.2.1.-); beta-1,3-xylosidase (EC 3.2.1.-); [inverting] exo-alpha-1,5-L-arabinanase (EC 3.2.1.-); [inverting] endo-alpha-1,5-L-arabinanase (EC 3.2.1.99); exo-beta…
34	F13	BBD80844.1	CBM	CBM50	27.344	Modules of approx. 50 residues found attached to various enzymes from families GH18, GH19, GH23, GH24, GH25 and GH73, i.e. enzymes cleaving either chitin or peptidoglycan. Binding to chitopentaose demonstrated in the case of Pteris ryukyuensis chitinase A [Ohnuma T et al. (2008) J. Biol. Chem. 283
35	F13	AFM26684.1	CE	CE11	26.606	UDP-3-0-acyl N-acetylglucosamine deacetylase (EC 3.5.1.108).
36	F13	BCA39113.1	GT	GT0	25.6	Glycosyltransferases not yet assigned to a family
37	F14	BBI53471.1	GH	GH43_11	41.958	beta-xylosidase (EC 3.2.1.37); alpha-L-arabinofuranosidase (EC 3.2.1.55); xylanase (EC 3.2.1.8); alpha-1,2-L-arabinofuranosidase (EC 3.2.1.-); exo-alpha-1,5-L-arabinofuranosidase (EC 3.2.1.-); [inverting] exo-alpha-1,5-L-arabinanase (EC 3.2.1.-); beta-1,3-xylosidase (EC 3.2.1.-); [inverting] exo-alpha-1,5-L-arabinanase (EC 3.2.1.-); [inverting] endo-alpha-1,5-L-arabinanase (EC 3.2.1.99); exo-beta…
38	F14	AOW25396.1	GH	GH55	36.702	exo-beta-1,3-glucanase (EC 3.2.1.58); endo-beta-1,3-glucanase (EC 3.2.1.39)
39	F14	ATI54262.1	GH	GH55	36.702	exo-beta-1,3-glucanase (EC 3.2.1.58); endo-beta-1,3-glucanase (EC 3.2.1.39)
40	F14	SFV72712.1	GT	GT4	32.589	sucrose synthase (EC 2.4.1.13); sucrose-phosphate synthase (EC 2.4.1.14); alpha-glucosyltransferase (EC 2.4.1.52); lipopolysaccharide N-acetylglucosaminyltransferase (EC 2.4.1.56); phosphatidylinositol alpha-mannosyltransferase (EC 2.4.1.57); GDP-Man
41	F14	AEH39117.1	GH	GH93	31.469	exo-alpha-L-1,5-arabinanase (EC 3.2.1.-)
42	F14	QCE13289.1	CE	CE8	30.402	pectin methylesterase (EC 3.1.1.11).
43	F14	AVM68454.1	GT	GT0	29.252	Glycosyltransferases not yet assigned to a family
44	F14	BBH65917.1	CBM	CBM2	28.636	Modules of approx. 100 residues and which are found in a large number of bacterial enzymes. The cellulose-binding function has been demonstrated in many cases. Several of these modules have been shown to also bind chitin or xylan.
45	F14	QCE13289.1	CE	CE8	27.077	pectin methylesterase (EC 3.1.1.11).
46	F14	AWP12966.1	GT	GT68	26.697	GDP-Fuc
47	F14	ACX49739.1	GH	GH4	26.531	maltose-6-phosphate glucosidase (EC 3.2.1.122); alpha-glucosidase (EC 3.2.1.20); alpha-galactosidase (EC 3.2.1.22); 6-phospho-beta-glucosidase (EC 3.2.1.86); alpha-glucuronidase (EC 3.2.1.139); alpha-galacturonase (EC 3.2.1.67); palatinase (EC 3.2.1.-)
48	F14	AWP12515.1	GT	GT29	26.524	sialyltransferase (EC 2.4.99.-); beta-galactoside alpha-2,6-sialyltransferase (EC 2.4.99.1); alpha-N-acetylgalactosaminide alpha-2,6-sialyltransferase (EC 2.4.99.3); beta-galactoside alpha-2,3-sialyltransferase (EC 2.4.99.4); N-acetyllactosaminide alpha-2,3-sialyltransferase (EC 2.4.99.6); (alpha-N-acetyl-neuraminyl-2,3-beta-galactosyl-1,3)-N-acetylgalactosaminide alpha-2,6-sialyltransferase (EC …
49	F14	AWP12966.1	GT	GT68	26.106	GDP-Fuc
50	F14	QND46664.1	GT	GT1	25.05	UDP-glucuronosyltransferase (EC 2.4.1.17); zeatin O-beta-xylosyltransferase (EC 2.4.2.40); 2-hydroxyacylsphingosine 1-beta-galactosyltransferase (EC 2.4.1.45); N-acylsphingosine galactosyltransferase (EC 2.4.1.47); flavonol 3-O-glucosyltransferase (EC 2.4.1.91); anthocyanidin 3-O-glucosyltransferase (EC 2.4.1.115); sinapate 1-glucosyltransferase (EC 2.4.1.120); indole-3-acetate beta-glucosyltrans…
51	F15	AHO18837.1	GH	GH13_26	69.048	alpha-amylase (EC 3.2.1.1); pullulanase (EC 3.2.1.41); cyclomaltodextrin glucanotransferase (EC 2.4.1.19); cyclomaltodextrinase (EC 3.2.1.54); trehalose-6-phosphate hydrolase (EC 3.2.1.93); oligo-alpha-glucosidase (EC 3.2.1.10); maltogenic amylase (EC 3.2.1.133); neopullulanase (EC 3.2.1.135); alpha-glucosidase (EC 3.2.1.20); maltotetraose-forming alpha-amylase (EC 3.2.1.60); isoamylase (EC 3.2.1…
52	F15	ACR62057.1	GH	GH2	47.458	beta-galactosidase (EC 3.2.1.23) ; beta-mannosidase (EC 3.2.1.25); beta-glucuronidase (EC 3.2.1.31); alpha-L-arabinofuranosidase (EC 3.2.1.55); mannosylglycoprotein endo-beta-mannosidase (EC 3.2.1.152); exo-beta-glucosaminidase (EC 3.2.1.165); alpha-L-arabinopyranosidase (EC 3.2.1.-); beta-galacturonidase (EC 3.2.1.-); beta-xylosidase (EC 3.2.1.37); beta-D-galactofuranosidase (EC 3.2.1.146);
53	F15	AKT37581.1	PL	PL12	34.364	heparin-sulfate lyase (EC 4.2.2.8); heparin lyase / heparin lyase I (EC 4.2.2.7)
54	F15	QKD62991.1	GH	GH12	32.659	endoglucanase (EC 3.2.1.4); xyloglucan hydrolase (EC 3.2.1.151); beta-1,3-1,4-glucanase (EC 3.2.1.73); xyloglucan endotransglycosylase (EC 2.4.1.207)
55	F15	BBJ40837.1	CBM	CBM48	32.075	Modules of approx. 100 residues with glycogen-binding function, appended to GH13 modules. Also found in the beta subunit (glycogen-binding) of AMP-activated protein kinases (AMPK)
56	F15	AQT67136.1	CBM	CBM48	31.5	Modules of approx. 100 residues with glycogen-binding function, appended to GH13 modules. Also found in the beta subunit (glycogen-binding) of AMP-activated protein kinases (AMPK)
57	F15	AVD70564.1	GT	GT4	31.423	sucrose synthase (EC 2.4.1.13); sucrose-phosphate synthase (EC 2.4.1.14); alpha-glucosyltransferase (EC 2.4.1.52); lipopolysaccharide N-acetylglucosaminyltransferase (EC 2.4.1.56); phosphatidylinositol alpha-mannosyltransferase (EC 2.4.1.57); GDP-Man
58	F15	QRW23113.1	AA	AA9	29.861	AA9 (formerly GH61) proteins are copper-dependent lytic polysaccharide monooxygenases (LPMOs); cleavage of cellulose chains with oxidation of carbons C1 and/or C4 and C-6); lytic cellulose monooxygenase (C1-hydroxylating) (EC 1.14.99.54); lytic cellulose monooxygenase (C4-dehydrogenating) (EC 1.14.99.56)
59	F15	BBL69924.1	GT	GT4	29.448	sucrose synthase (EC 2.4.1.13); sucrose-phosphate synthase (EC 2.4.1.14); alpha-glucosyltransferase (EC 2.4.1.52); lipopolysaccharide N-acetylglucosaminyltransferase (EC 2.4.1.56); phosphatidylinositol alpha-mannosyltransferase (EC 2.4.1.57); GDP-Man
60	F15	BCA39113.1	GT	GT0	28.689	Glycosyltransferases not yet assigned to a family
61	F15	QOF94438.1	PL	PL22_1	28.102	oligogalacturonate lyase / oligogalacturonide lyase (EC 4.2.2.6)
62	F15	AEA24083.1	GT	GT4	26.178	sucrose synthase (EC 2.4.1.13); sucrose-phosphate synthase (EC 2.4.1.14); alpha-glucosyltransferase (EC 2.4.1.52); lipopolysaccharide N-acetylglucosaminyltransferase (EC 2.4.1.56); phosphatidylinositol alpha-mannosyltransferase (EC 2.4.1.57); GDP-Man
63	F15	AWP04987.1	GT	GT13	25.945	alpha-1,3-mannosyl-glycoprotein beta-1,2-N-acetylglucosaminyltransferase (EC 2.4.1.101)
64	F15	QCW79542.1	GH	GH101	25.714	endo-alpha-N-acetylgalactosaminidase (EC 3.2.1.97)
65	F15	AFY39668.1	GT	GT60	24.866	UDP-GlcNAc
66	F15	BCS38975.1	PL	PL12	24.373	heparin-sulfate lyase (EC 4.2.2.8); heparin lyase / heparin lyase I (EC 4.2.2.7)
67	F16	ADL43853.1	CBM	CBM13	35.294	Modules of approx. 150 residues which always appear as a threefold internal repeat. The only apparent exception to this, xylanase II of Actinomadura sp. FC7 (GenBank U08894), is in fact not completely sequenced. These modules were first identified in several plant lectins such as ricin or agglutinin of Ricinus communis which bind galactose residues. The three-dimensional structure of a plant lect…
68	F16	ADW15463.1	CE	CE4	34.043	acetyl xylan esterase (EC 3.1.1.72); chitin deacetylase (EC 3.5.1.41); chitooligosaccharide deacetylase (EC 3.5.1.-); peptidoglycan GlcNAc deacetylase (EC 3.5.1.-); peptidoglycan N-acetylmuramic acid deacetylase (EC 3.5.1.-).
69	F16	AWZ17133.1	GH	GH13_30	33.418	alpha-amylase (EC 3.2.1.1); pullulanase (EC 3.2.1.41); cyclomaltodextrin glucanotransferase (EC 2.4.1.19); cyclomaltodextrinase (EC 3.2.1.54); trehalose-6-phosphate hydrolase (EC 3.2.1.93); oligo-alpha-glucosidase (EC 3.2.1.10); maltogenic amylase (EC 3.2.1.133); neopullulanase (EC 3.2.1.135); alpha-glucosidase (EC 3.2.1.20); maltotetraose-forming alpha-amylase (EC 3.2.1.60); isoamylase (EC 3.2.1…
70	F16	CBS90365.1	GT	GT4	32.231	sucrose synthase (EC 2.4.1.13); sucrose-phosphate synthase (EC 2.4.1.14); alpha-glucosyltransferase (EC 2.4.1.52); lipopolysaccharide N-acetylglucosaminyltransferase (EC 2.4.1.56); phosphatidylinositol alpha-mannosyltransferase (EC 2.4.1.57); GDP-Man
71	F16	QDT49089.1	GH	GH0	30.508	Glycoside hydrolases not yet assigned to a family.
72	F16	QCW79542.1	GH	GH101	25.405	endo-alpha-N-acetylgalactosaminidase (EC 3.2.1.97)
73	F16	EAA31326.1	GH	GH71	24.947	alpha-1,3-glucanase (EC 3.2.1.59).
74	F17	ATH78710.1	GH	GH3	96.755	beta-glucosidase (EC 3.2.1.21); xylan 1,4-beta-xylosidase (EC 3.2.1.37); beta-glucosylceramidase (EC 3.2.1.45); beta-N-acetylhexosaminidase (EC 3.2.1.52); alpha-L-arabinofuranosidase (EC 3.2.1.55); glucan 1,4-beta-glucosidase (EC 3.2.1.74); isoprimeverose-producing oligoxyloglucan hydrolase (EC 3.2.1.120); coniferin beta-glucosidase (EC 3.2.1.126); exo-1,3-1,4-glucanase (EC 3.2.1.-); beta-N-acety…
75	F17	AGB27560.1	GH	GH92	38.053	mannosyl-oligosaccharide alpha-1,2-mannosidase (EC 3.2.1.113); mannosyl-oligosaccharide alpha-1,3-mannosidase (EC 3.2.1.-); mannosyl-oligosaccharide alpha-1,6-mannosidase (EC 3.2.1.-); alpha-mannosidase (EC 3.2.1.24); alpha-1,2-mannosidase (EC 3.2.1.-); alpha-1,3-mannosidase (EC 3.2.1.-); alpha-1,4-mannosidase (EC 3.2.1.-); mannosyl-1-phosphodiester alpha-1,P-mannosidase (EC 3.2.1.-)
76	F17	QCE09788.1	GT	GT1	37.931	UDP-glucuronosyltransferase (EC 2.4.1.17); zeatin O-beta-xylosyltransferase (EC 2.4.2.40); 2-hydroxyacylsphingosine 1-beta-galactosyltransferase (EC 2.4.1.45); N-acylsphingosine galactosyltransferase (EC 2.4.1.47); flavonol 3-O-glucosyltransferase (EC 2.4.1.91); anthocyanidin 3-O-glucosyltransferase (EC 2.4.1.115); sinapate 1-glucosyltransferase (EC 2.4.1.120); indole-3-acetate beta-glucosyltrans…
77	F17	QKX56076.1	GH	GH51	37.859	endoglucanase (EC 3.2.1.4); endo-beta-1,4-xylanase (EC 3.2.1.8); beta-xylosidase (EC 3.2.1.37); alpha-L-arabinofuranosidase (EC 3.2.1.55); lichenase / endo-beta-1,3-1,4-glucanase (EC 3.2.1.73)
78	F17	QGQ48409.1	CBM	CBM6	36.036	Modules of approx. 120 residues. The cellulose-binding function has been demonstrated in one case on amorphous cellulose and beta-1,4-xylan. Some of these modules also bind beta-1,3-glucan, beta-1,3-1,4-glucan, and beta-1,4-glucan.
79	F17	AWO98658.1	GH	GH37	34.358	alpha,alpha-trehalase (EC 3.2.1.28).
80	F17	CAC9909034.1	GT	GT8	34.072	lipopolysaccharide alpha-1,3-galactosyltransferase (EC 2.4.1.44); UDP-Glc
81	F17	QDV82086.1	GH	GH5	31.25	endo-beta-1,4-glucanase / cellulase (EC 3.2.1.4); endo-beta-1,4-xylanase (EC 3.2.1.8); beta-glucosidase (EC 3.2.1.21); beta-mannosidase (EC 3.2.1.25); beta-glucosylceramidase (EC 3.2.1.45); glucan beta-1,3-glucosidase (EC 3.2.1.58); exo-beta-1,4-glucanase / cellodextrinase (EC 3.2.1.74); glucan endo-1,6-beta-glucosidase (EC 3.2.1.75); mannan endo-beta-1,4-mannosidase (EC 3.2.1.78); cellulose beta…
82	F17	BAN02470.1	CBM	CBM2	30.83	Modules of approx. 100 residues and which are found in a large number of bacterial enzymes. The cellulose-binding function has been demonstrated in many cases. Several of these modules have been shown to also bind chitin or xylan.
83	F17	VDR30894.1	GH	GH15	30.662	glucoamylase (EC 3.2.1.3); glucodextranase (EC 3.2.1.70); alpha,alpha-trehalase (EC 3.2.1.28); dextran dextrinase (EC 2.4.1.2)
84	F17	QIP41401.1	CE	CE9	30.57	N-acetylglucosamine 6-phosphate deacetylase (EC 3.5.1.25); N-acetylglucosamine 6-phosphate deacetylase (EC 3.5.1.80)
85	F17	CAL53384.1	CE	CE11	29.7	UDP-3-0-acyl N-acetylglucosamine deacetylase (EC 3.5.1.108).
86	F17	QDT46520.1	GH	GH5	28.409	endo-beta-1,4-glucanase / cellulase (EC 3.2.1.4); endo-beta-1,4-xylanase (EC 3.2.1.8); beta-glucosidase (EC 3.2.1.21); beta-mannosidase (EC 3.2.1.25); beta-glucosylceramidase (EC 3.2.1.45); glucan beta-1,3-glucosidase (EC 3.2.1.58); exo-beta-1,4-glucanase / cellodextrinase (EC 3.2.1.74); glucan endo-1,6-beta-glucosidase (EC 3.2.1.75); mannan endo-beta-1,4-mannosidase (EC 3.2.1.78); cellulose beta…
87	F17	VDD26937.1	CBM	CBM20	28.319	The granular starch-binding function has been demonstrated in several cases. Interact strongly with cyclodextrins. Often designated as starch-binding domains (SBD).
88	F17	QDZ20592.1	CBM	CBM20	27.811	The granular starch-binding function has been demonstrated in several cases. Interact strongly with cyclodextrins. Often designated as starch-binding domains (SBD).
89	F17	VEG48615.1	GT	GT1	25.388	UDP-glucuronosyltransferase (EC 2.4.1.17); zeatin O-beta-xylosyltransferase (EC 2.4.2.40); 2-hydroxyacylsphingosine 1-beta-galactosyltransferase (EC 2.4.1.45); N-acylsphingosine galactosyltransferase (EC 2.4.1.47); flavonol 3-O-glucosyltransferase (EC 2.4.1.91); anthocyanidin 3-O-glucosyltransferase (EC 2.4.1.115); sinapate 1-glucosyltransferase (EC 2.4.1.120); indole-3-acetate beta-glucosyltrans…
90	F17	BBZ04993.1	GT	GT1	25.388	UDP-glucuronosyltransferase (EC 2.4.1.17); zeatin O-beta-xylosyltransferase (EC 2.4.2.40); 2-hydroxyacylsphingosine 1-beta-galactosyltransferase (EC 2.4.1.45); N-acylsphingosine galactosyltransferase (EC 2.4.1.47); flavonol 3-O-glucosyltransferase (EC 2.4.1.91); anthocyanidin 3-O-glucosyltransferase (EC 2.4.1.115); sinapate 1-glucosyltransferase (EC 2.4.1.120); indole-3-acetate beta-glucosyltrans…
91	F17	QHO03122.1	CBM	CBM45	23.907	Modules of approx. 100 residues, found at the N-terminus of plastidial alpha-amylases and of alpha-glucan, water dikinases. Starch-binding activity demonstrated in the case of potato alpha-glucan, water dikinase.
92	F18	AZV31449.1	GH	GH23	34.247	lysozyme type G (EC 3.2.1.17); peptidoglycan lyase (EC 4.2.2.n1) also known in the literature as peptidoglycan lytic transglycosylase; chitinase (EC 3.2.1.14)
93	F18	AOW25396.1	GH	GH55	34.135	exo-beta-1,3-glucanase (EC 3.2.1.58); endo-beta-1,3-glucanase (EC 3.2.1.39)
94	F18	SFV72712.1	GT	GT4	30.583	sucrose synthase (EC 2.4.1.13); sucrose-phosphate synthase (EC 2.4.1.14); alpha-glucosyltransferase (EC 2.4.1.52); lipopolysaccharide N-acetylglucosaminyltransferase (EC 2.4.1.56); phosphatidylinositol alpha-mannosyltransferase (EC 2.4.1.57); GDP-Man
95	F18	CAN61695.1	GH	GH28	30.4	polygalacturonase (EC 3.2.1.15); exo-polygalacturonase (EC 3.2.1.67); exo-polygalacturonosidase (EC 3.2.1.82); rhamnogalacturonase (EC 3.2.1.171); rhamnogalacturonan alpha-1,2-galacturonohydrolase (EC 3.2.1.173); xylogalacturonan hydrolase (EC 3.2.1.-)
96	F18	QKD62991.1	GH	GH12	30.374	endoglucanase (EC 3.2.1.4); xyloglucan hydrolase (EC 3.2.1.151); beta-1,3-1,4-glucanase (EC 3.2.1.73); xyloglucan endotransglycosylase (EC 2.4.1.207)
97	F18	AMS39103.1	GH	GH3	29.452	beta-glucosidase (EC 3.2.1.21); xylan 1,4-beta-xylosidase (EC 3.2.1.37); beta-glucosylceramidase (EC 3.2.1.45); beta-N-acetylhexosaminidase (EC 3.2.1.52); alpha-L-arabinofuranosidase (EC 3.2.1.55); glucan 1,4-beta-glucosidase (EC 3.2.1.74); isoprimeverose-producing oligoxyloglucan hydrolase (EC 3.2.1.120); coniferin beta-glucosidase (EC 3.2.1.126); exo-1,3-1,4-glucanase (EC 3.2.1.-); beta-N-acety…
98	F18	BBW40074.1	GT	GT111	28.226	UDP-Galf
99	F18	VDC64253.1	CBM	CBM22	27.397	A xylan binding function has been demonstrated in several cases and affinity with mixed beta-1,3/beta-1,4-glucans in one. In several cases a thermostabilizing effect has also been seen.
100	F18	QSZ31245.1	GT	GT31	27.374	N-acetyllactosaminide beta-1,3-N-acetylglucosaminyltransferase (EC 2.4.1.149); Glycoprotein-N-acetylgalactosamine 3-beta-galactosyltransferase (EC 2.4.1.122); fucose-specific beta-1,3-N-acetylglucosaminyltransferase (EC 2.4.1.-); globotriosylceramide beta-1,3-GalNAc transferase (EC 2.4.1.79); chondroitin synthase (beta-1,3-GlcUA and beta-1,4-GalNAc transferase (EC 2.4.1.175); chondroitin beta-1,3…
101	F18	QRG40776.1	GH	GH47	27.244	alpha-mannosidase (EC 3.2.1.113)
102	F18	QEO24085.1	GH	GH47	27.244	alpha-mannosidase (EC 3.2.1.113)
103	F18	QJC68135.1	CBM	CBM50	27.237	Modules of approx. 50 residues found attached to various enzymes from families GH18, GH19, GH23, GH24, GH25 and GH73, i.e. enzymes cleaving either chitin or peptidoglycan. Binding to chitopentaose demonstrated in the case of Pteris ryukyuensis chitinase A [Ohnuma T et al. (2008) J. Biol. Chem. 283
104	F18	VDD59220.1	CBM	CBM22	27.055	A xylan binding function has been demonstrated in several cases and affinity with mixed beta-1,3/beta-1,4-glucans in one. In several cases a thermostabilizing effect has also been seen.
105	F18	BAF27519.1	PL	PL4_2	25	rhamnogalacturonan endolyase (EC 4.2.2.23).
106	F18	QPC61696.1	GT	GT20	24	alpha,alpha-trehalose-phosphate synthase [UDP-forming] (EC 2.4.1.15); Glucosylglycerol-phosphate synthase (EC 2.4.1.213); trehalose-6-P phosphatase (EC 3.1.3.12); [retaining] GDP-valeniol
107	F18	QJA07548.1	GH	GH39	21.862	alpha-L-iduronidase (EC 3.2.1.76); beta-xylosidase (EC 3.2.1.37); alpha-L-arabinofuranosidase (EC 3.2.1.55); beta-glucosidase (EC 3.2.1.21); beta-galactosidase (EC 3.2.1.23)
108	F19	AZU02762.1	GH	GH73	51.862	lysozyme (EC 3.2.1.17); mannosyl-glycoprotein endo-beta-N-acetylglucosaminidase (EC 3.2.1.96); peptidoglycan hydrolase with endo-beta-N-acetylglucosaminidase specificity (EC 3.2.1.-)
109	F19	CAC9909034.1	GT	GT8	38.4	lipopolysaccharide alpha-1,3-galactosyltransferase (EC 2.4.1.44); UDP-Glc
110	F19	QKX56076.1	GH	GH51	37.398	endoglucanase (EC 3.2.1.4); endo-beta-1,4-xylanase (EC 3.2.1.8); beta-xylosidase (EC 3.2.1.37); alpha-L-arabinofuranosidase (EC 3.2.1.55); lichenase / endo-beta-1,3-1,4-glucanase (EC 3.2.1.73)
111	F19	QTA92397.1	GT	GT0	35.849	Glycosyltransferases not yet assigned to a family
112	F19	AWO98658.1	GH	GH37	35.398	alpha,alpha-trehalase (EC 3.2.1.28).
113	F19	QQP88841.1	GT	GT41	33.333	UDP-GlcNAc
114	F19	BBG98177.1	GH	GH17	33.036	glucan endo-1,3-beta-glucosidase (EC 3.2.1.39); licheninase (EC 3.2.1.73); ABA-specific beta-glucosidase (EC 3.2.1.175); beta-1,3-glucanosyltransglycosylase (EC 2.4.1.-); beta-1,3-glucosidase (EC 3.2.1.-)
115	F19	VEG19673.1	GH	GH16	32.78	xyloglucan
116	F19	QTA91563.1	GT	GT41	32.353	UDP-GlcNAc
117	F19	CAL53384.1	CE	CE11	31.092	UDP-3-0-acyl N-acetylglucosamine deacetylase (EC 3.5.1.108).
118	F19	ASA19789.1	GH	GH43_24	29.851	beta-xylosidase (EC 3.2.1.37); alpha-L-arabinofuranosidase (EC 3.2.1.55); xylanase (EC 3.2.1.8); alpha-1,2-L-arabinofuranosidase (EC 3.2.1.-); exo-alpha-1,5-L-arabinofuranosidase (EC 3.2.1.-); [inverting] exo-alpha-1,5-L-arabinanase (EC 3.2.1.-); beta-1,3-xylosidase (EC 3.2.1.-); [inverting] exo-alpha-1,5-L-arabinanase (EC 3.2.1.-); [inverting] endo-alpha-1,5-L-arabinanase (EC 3.2.1.99); exo-beta…
119	F19	AVQ26185.1	GT	GT30	27.815	CMP-beta-KDO
120	F19	QRW27629.1	GT	GT15	26.991	glycolipid 2-alpha-mannosyltransferase (EC 2.4.1.131); GDP-Man
121	F19	QKX63734.1	GH	GH76	25.087	alpha-1,6-mannanase (EC 3.2.1.101); alpha-glucosidase (EC 3.2.1.20)
122	F19	QCE11760.1	GH	GH152	24.272	beta-1,3-glucanase (EC 3.2.1.39)
123	F19	ACX49739.1	GH	GH4	23.843	maltose-6-phosphate glucosidase (EC 3.2.1.122); alpha-glucosidase (EC 3.2.1.20); alpha-galactosidase (EC 3.2.1.22); 6-phospho-beta-glucosidase (EC 3.2.1.86); alpha-glucuronidase (EC 3.2.1.139); alpha-galacturonase (EC 3.2.1.67); palatinase (EC 3.2.1.-)
124	F19	QND46664.1	GT	GT1	23.629	UDP-glucuronosyltransferase (EC 2.4.1.17); zeatin O-beta-xylosyltransferase (EC 2.4.2.40); 2-hydroxyacylsphingosine 1-beta-galactosyltransferase (EC 2.4.1.45); N-acylsphingosine galactosyltransferase (EC 2.4.1.47); flavonol 3-O-glucosyltransferase (EC 2.4.1.91); anthocyanidin 3-O-glucosyltransferase (EC 2.4.1.115); sinapate 1-glucosyltransferase (EC 2.4.1.120); indole-3-acetate beta-glucosyltrans…
125	F2	QGT94673.1	GT	GT4	70.968	sucrose synthase (EC 2.4.1.13); sucrose-phosphate synthase (EC 2.4.1.14); alpha-glucosyltransferase (EC 2.4.1.52); lipopolysaccharide N-acetylglucosaminyltransferase (EC 2.4.1.56); phosphatidylinositol alpha-mannosyltransferase (EC 2.4.1.57); GDP-Man
126	F2	QQN33861.1	GT	GT0	66.667	Glycosyltransferases not yet assigned to a family
127	F2	QEU66227.1	GT	GT51	63.462	murein polymerase (EC 2.4.1.129).
128	F2	ADU28907.1	AA	AA10	50.794	AA10 (formerly CBM33) proteins are copper-dependent lytic polysaccharide monooxygenases (LPMOs); some proteins have been shown to act on chitin, others on cellulose; lytic cellulose monooxygenase (C1-hydroxylating) (EC 1.14.99.54); lytic cellulose monooxygenase (C4-dehydrogenating)(EC 1.14.99.56); lytic chitin monooxygenase (EC 1.14.99.53); lytic xylan monooxygenase / xylan oxidase (glycosidic bo…
129	F2	AVU12039.1	GT	GT4	47.244	sucrose synthase (EC 2.4.1.13); sucrose-phosphate synthase (EC 2.4.1.14); alpha-glucosyltransferase (EC 2.4.1.52); lipopolysaccharide N-acetylglucosaminyltransferase (EC 2.4.1.56); phosphatidylinositol alpha-mannosyltransferase (EC 2.4.1.57); GDP-Man
130	F2	BBP09304.1	GT	GT101	42.857	beta-glucosyltransferase (EC 2.4.1.-)
131	F2	CVK34402.1	GT	GT4	42.228	sucrose synthase (EC 2.4.1.13); sucrose-phosphate synthase (EC 2.4.1.14); alpha-glucosyltransferase (EC 2.4.1.52); lipopolysaccharide N-acetylglucosaminyltransferase (EC 2.4.1.56); phosphatidylinositol alpha-mannosyltransferase (EC 2.4.1.57); GDP-Man
132	F2	QHC96982.1	GT	GT4	37.037	sucrose synthase (EC 2.4.1.13); sucrose-phosphate synthase (EC 2.4.1.14); alpha-glucosyltransferase (EC 2.4.1.52); lipopolysaccharide N-acetylglucosaminyltransferase (EC 2.4.1.56); phosphatidylinositol alpha-mannosyltransferase (EC 2.4.1.57); GDP-Man
133	F2	SAI66940.1	GT	GT0	35.714	Glycosyltransferases not yet assigned to a family
134	F2	QOZ83406.1	GH	GH0	35.252	Glycoside hydrolases not yet assigned to a family.
135	F2	AXJ14011.1	GT	GT101	34.595	beta-glucosyltransferase (EC 2.4.1.-)
136	F2	QNP21733.1	GT	GT0	34.583	Glycosyltransferases not yet assigned to a family
137	F2	QLE42978.1	GT	GT41	34.348	UDP-GlcNAc
138	F2	VEJ05099.1	GT	GT8	32.394	lipopolysaccharide alpha-1,3-galactosyltransferase (EC 2.4.1.44); UDP-Glc
139	F2	QNN05996.1	GT	GT4	31.221	sucrose synthase (EC 2.4.1.13); sucrose-phosphate synthase (EC 2.4.1.14); alpha-glucosyltransferase (EC 2.4.1.52); lipopolysaccharide N-acetylglucosaminyltransferase (EC 2.4.1.56); phosphatidylinositol alpha-mannosyltransferase (EC 2.4.1.57); GDP-Man
140	F2	BCG47728.1	GH	GH39	30.563	alpha-L-iduronidase (EC 3.2.1.76); beta-xylosidase (EC 3.2.1.37); alpha-L-arabinofuranosidase (EC 3.2.1.55); beta-glucosidase (EC 3.2.1.21); beta-galactosidase (EC 3.2.1.23)
141	F2	ACT18578.1	GH	GH0	29.412	Glycoside hydrolases not yet assigned to a family.
142	F2	QEO97765.1	GH	GH28	29.064	polygalacturonase (EC 3.2.1.15); exo-polygalacturonase (EC 3.2.1.67); exo-polygalacturonosidase (EC 3.2.1.82); rhamnogalacturonase (EC 3.2.1.171); rhamnogalacturonan alpha-1,2-galacturonohydrolase (EC 3.2.1.173); xylogalacturonan hydrolase (EC 3.2.1.-)
143	F2	AFZ07274.1	GT	GT4	28.975	sucrose synthase (EC 2.4.1.13); sucrose-phosphate synthase (EC 2.4.1.14); alpha-glucosyltransferase (EC 2.4.1.52); lipopolysaccharide N-acetylglucosaminyltransferase (EC 2.4.1.56); phosphatidylinositol alpha-mannosyltransferase (EC 2.4.1.57); GDP-Man
144	F2	ACX76257.1	GH	GH0	28.689	Glycoside hydrolases not yet assigned to a family.
145	F2	ANM19602.1	GH	GH0	28.297	Glycoside hydrolases not yet assigned to a family.
146	F2	BBM21727.1	GH	GH13_9	27.381	alpha-amylase (EC 3.2.1.1); pullulanase (EC 3.2.1.41); cyclomaltodextrin glucanotransferase (EC 2.4.1.19); cyclomaltodextrinase (EC 3.2.1.54); trehalose-6-phosphate hydrolase (EC 3.2.1.93); oligo-alpha-glucosidase (EC 3.2.1.10); maltogenic amylase (EC 3.2.1.133); neopullulanase (EC 3.2.1.135); alpha-glucosidase (EC 3.2.1.20); maltotetraose-forming alpha-amylase (EC 3.2.1.60); isoamylase (EC 3.2.1…
147	F2	VDZ68364.1	GH	GH13_11	26.733	alpha-amylase (EC 3.2.1.1); pullulanase (EC 3.2.1.41); cyclomaltodextrin glucanotransferase (EC 2.4.1.19); cyclomaltodextrinase (EC 3.2.1.54); trehalose-6-phosphate hydrolase (EC 3.2.1.93); oligo-alpha-glucosidase (EC 3.2.1.10); maltogenic amylase (EC 3.2.1.133); neopullulanase (EC 3.2.1.135); alpha-glucosidase (EC 3.2.1.20); maltotetraose-forming alpha-amylase (EC 3.2.1.60); isoamylase (EC 3.2.1…
148	F2	QPC71515.1	GH	GH18	26.549	chitinase (EC 3.2.1.14); lysozyme (EC 3.2.1.17); endo-beta-N-acetylglucosaminidase (EC 3.2.1.96); peptidoglycan hydrolase with endo-beta-N-acetylglucosaminidase specificity (EC 3.2.1.-); Nod factor hydrolase (EC 3.2.1.-); xylanase inhibitor; concanavalin B; narbonin
149	F2	QCC76399.1	GT	GT4	26.536	sucrose synthase (EC 2.4.1.13); sucrose-phosphate synthase (EC 2.4.1.14); alpha-glucosyltransferase (EC 2.4.1.52); lipopolysaccharide N-acetylglucosaminyltransferase (EC 2.4.1.56); phosphatidylinositol alpha-mannosyltransferase (EC 2.4.1.57); GDP-Man
150	F2	QBM01210.1	GT	GT4	26.415	sucrose synthase (EC 2.4.1.13); sucrose-phosphate synthase (EC 2.4.1.14); alpha-glucosyltransferase (EC 2.4.1.52); lipopolysaccharide N-acetylglucosaminyltransferase (EC 2.4.1.56); phosphatidylinositol alpha-mannosyltransferase (EC 2.4.1.57); GDP-Man
151	F2	AYF02467.1	GT	GT4	25.434	sucrose synthase (EC 2.4.1.13); sucrose-phosphate synthase (EC 2.4.1.14); alpha-glucosyltransferase (EC 2.4.1.52); lipopolysaccharide N-acetylglucosaminyltransferase (EC 2.4.1.56); phosphatidylinositol alpha-mannosyltransferase (EC 2.4.1.57); GDP-Man
152	F2	AXG47083.1	GH	GH16	24.923	xyloglucan
153	F20	CDL66477.1	GT	GT4	49.074	sucrose synthase (EC 2.4.1.13); sucrose-phosphate synthase (EC 2.4.1.14); alpha-glucosyltransferase (EC 2.4.1.52); lipopolysaccharide N-acetylglucosaminyltransferase (EC 2.4.1.56); phosphatidylinositol alpha-mannosyltransferase (EC 2.4.1.57); GDP-Man
154	F20	BCX45957.1	GH	GH103	38.115	peptidoglycan lytic transglycosylase (EC 3.2.1.-)
155	F20	AWP09643.1	CBM	CBM13	37.531	Modules of approx. 150 residues which always appear as a threefold internal repeat. The only apparent exception to this, xylanase II of Actinomadura sp. FC7 (GenBank U08894), is in fact not completely sequenced. These modules were first identified in several plant lectins such as ricin or agglutinin of Ricinus communis which bind galactose residues. The three-dimensional structure of a plant lect…
156	F20	BBP03076.1	GT	GT35	36.623	glycogen or starch phosphorylase (EC 2.4.1.1).
157	F20	AYK01981.1	GT	GT1	34.572	UDP-glucuronosyltransferase (EC 2.4.1.17); zeatin O-beta-xylosyltransferase (EC 2.4.2.40); 2-hydroxyacylsphingosine 1-beta-galactosyltransferase (EC 2.4.1.45); N-acylsphingosine galactosyltransferase (EC 2.4.1.47); flavonol 3-O-glucosyltransferase (EC 2.4.1.91); anthocyanidin 3-O-glucosyltransferase (EC 2.4.1.115); sinapate 1-glucosyltransferase (EC 2.4.1.120); indole-3-acetate beta-glucosyltrans…
158	F20	AWP09644.1	CBM	CBM13	34.553	Modules of approx. 150 residues which always appear as a threefold internal repeat. The only apparent exception to this, xylanase II of Actinomadura sp. FC7 (GenBank U08894), is in fact not completely sequenced. These modules were first identified in several plant lectins such as ricin or agglutinin of Ricinus communis which bind galactose residues. The three-dimensional structure of a plant lect…
159	F20	SFV72712.1	GT	GT4	29.612	sucrose synthase (EC 2.4.1.13); sucrose-phosphate synthase (EC 2.4.1.14); alpha-glucosyltransferase (EC 2.4.1.52); lipopolysaccharide N-acetylglucosaminyltransferase (EC 2.4.1.56); phosphatidylinositol alpha-mannosyltransferase (EC 2.4.1.57); GDP-Man
160	F20	AMD89422.1	GT	GT4	29.469	sucrose synthase (EC 2.4.1.13); sucrose-phosphate synthase (EC 2.4.1.14); alpha-glucosyltransferase (EC 2.4.1.52); lipopolysaccharide N-acetylglucosaminyltransferase (EC 2.4.1.56); phosphatidylinositol alpha-mannosyltransferase (EC 2.4.1.57); GDP-Man
161	F20	QPA21372.1	GT	GT28	28.676	1,2-diacylglycerol 3-beta-galactosyltransferase (EC 2.4.1.46); 1,2-diacylglycerol 3-beta-glucosyltransferase (EC 2.4.1.157); UDP-GlcNAc
162	F20	QEU47411.1	GH	GH28	27.928	polygalacturonase (EC 3.2.1.15); exo-polygalacturonase (EC 3.2.1.67); exo-polygalacturonosidase (EC 3.2.1.82); rhamnogalacturonase (EC 3.2.1.171); rhamnogalacturonan alpha-1,2-galacturonohydrolase (EC 3.2.1.173); xylogalacturonan hydrolase (EC 3.2.1.-)
163	F20	QRW25555.1	GH	GH43_26	26.014	beta-xylosidase (EC 3.2.1.37); alpha-L-arabinofuranosidase (EC 3.2.1.55); xylanase (EC 3.2.1.8); alpha-1,2-L-arabinofuranosidase (EC 3.2.1.-); exo-alpha-1,5-L-arabinofuranosidase (EC 3.2.1.-); [inverting] exo-alpha-1,5-L-arabinanase (EC 3.2.1.-); beta-1,3-xylosidase (EC 3.2.1.-); [inverting] exo-alpha-1,5-L-arabinanase (EC 3.2.1.-); [inverting] endo-alpha-1,5-L-arabinanase (EC 3.2.1.99); exo-beta…
164	F20	QQY09661.1	GT	GT9	25	lipopolysaccharide N-acetylglucosaminyltransferase (EC 2.4.1.56); heptosyltransferase (EC 2.4.-.-).
165	F21	ADL43853.1	CBM	CBM13	35.294	Modules of approx. 150 residues which always appear as a threefold internal repeat. The only apparent exception to this, xylanase II of Actinomadura sp. FC7 (GenBank U08894), is in fact not completely sequenced. These modules were first identified in several plant lectins such as ricin or agglutinin of Ricinus communis which bind galactose residues. The three-dimensional structure of a plant lect…
166	F21	ADW15463.1	CE	CE4	34.043	acetyl xylan esterase (EC 3.1.1.72); chitin deacetylase (EC 3.5.1.41); chitooligosaccharide deacetylase (EC 3.5.1.-); peptidoglycan GlcNAc deacetylase (EC 3.5.1.-); peptidoglycan N-acetylmuramic acid deacetylase (EC 3.5.1.-).
167	F21	AWZ17133.1	GH	GH13_30	33.418	alpha-amylase (EC 3.2.1.1); pullulanase (EC 3.2.1.41); cyclomaltodextrin glucanotransferase (EC 2.4.1.19); cyclomaltodextrinase (EC 3.2.1.54); trehalose-6-phosphate hydrolase (EC 3.2.1.93); oligo-alpha-glucosidase (EC 3.2.1.10); maltogenic amylase (EC 3.2.1.133); neopullulanase (EC 3.2.1.135); alpha-glucosidase (EC 3.2.1.20); maltotetraose-forming alpha-amylase (EC 3.2.1.60); isoamylase (EC 3.2.1…
168	F21	CBS90365.1	GT	GT4	32.231	sucrose synthase (EC 2.4.1.13); sucrose-phosphate synthase (EC 2.4.1.14); alpha-glucosyltransferase (EC 2.4.1.52); lipopolysaccharide N-acetylglucosaminyltransferase (EC 2.4.1.56); phosphatidylinositol alpha-mannosyltransferase (EC 2.4.1.57); GDP-Man
169	F21	AWB08945.1	GT	GT4	32.231	sucrose synthase (EC 2.4.1.13); sucrose-phosphate synthase (EC 2.4.1.14); alpha-glucosyltransferase (EC 2.4.1.52); lipopolysaccharide N-acetylglucosaminyltransferase (EC 2.4.1.56); phosphatidylinositol alpha-mannosyltransferase (EC 2.4.1.57); GDP-Man
170	F21	AWU96294.1	GT	GT4	32.231	sucrose synthase (EC 2.4.1.13); sucrose-phosphate synthase (EC 2.4.1.14); alpha-glucosyltransferase (EC 2.4.1.52); lipopolysaccharide N-acetylglucosaminyltransferase (EC 2.4.1.56); phosphatidylinositol alpha-mannosyltransferase (EC 2.4.1.57); GDP-Man
171	F21	BCF98068.1	GT	GT4	32.203	sucrose synthase (EC 2.4.1.13); sucrose-phosphate synthase (EC 2.4.1.14); alpha-glucosyltransferase (EC 2.4.1.52); lipopolysaccharide N-acetylglucosaminyltransferase (EC 2.4.1.56); phosphatidylinositol alpha-mannosyltransferase (EC 2.4.1.57); GDP-Man
172	F21	ALG72315.1	GT	GT4	31.405	sucrose synthase (EC 2.4.1.13); sucrose-phosphate synthase (EC 2.4.1.14); alpha-glucosyltransferase (EC 2.4.1.52); lipopolysaccharide N-acetylglucosaminyltransferase (EC 2.4.1.56); phosphatidylinositol alpha-mannosyltransferase (EC 2.4.1.57); GDP-Man
173	F21	QKS49465.1	GT	GT4	30.579	sucrose synthase (EC 2.4.1.13); sucrose-phosphate synthase (EC 2.4.1.14); alpha-glucosyltransferase (EC 2.4.1.52); lipopolysaccharide N-acetylglucosaminyltransferase (EC 2.4.1.56); phosphatidylinositol alpha-mannosyltransferase (EC 2.4.1.57); GDP-Man
174	F21	QDT49089.1	GH	GH0	30.508	Glycoside hydrolases not yet assigned to a family.
175	F21	BCK71573.1	GT	GT4	29.73	sucrose synthase (EC 2.4.1.13); sucrose-phosphate synthase (EC 2.4.1.14); alpha-glucosyltransferase (EC 2.4.1.52); lipopolysaccharide N-acetylglucosaminyltransferase (EC 2.4.1.56); phosphatidylinositol alpha-mannosyltransferase (EC 2.4.1.57); GDP-Man
176	F21	QCW79542.1	GH	GH101	25.405	endo-alpha-N-acetylgalactosaminidase (EC 3.2.1.97)
177	F21	EAA31326.1	GH	GH71	24.947	alpha-1,3-glucanase (EC 3.2.1.59).
178	F22	BBM86919.1	GT	GT4	42.294	sucrose synthase (EC 2.4.1.13); sucrose-phosphate synthase (EC 2.4.1.14); alpha-glucosyltransferase (EC 2.4.1.52); lipopolysaccharide N-acetylglucosaminyltransferase (EC 2.4.1.56); phosphatidylinositol alpha-mannosyltransferase (EC 2.4.1.57); GDP-Man
179	F22	BBM86919.1	GT	GT4	41.697	sucrose synthase (EC 2.4.1.13); sucrose-phosphate synthase (EC 2.4.1.14); alpha-glucosyltransferase (EC 2.4.1.52); lipopolysaccharide N-acetylglucosaminyltransferase (EC 2.4.1.56); phosphatidylinositol alpha-mannosyltransferase (EC 2.4.1.57); GDP-Man
180	F22	SQK97389.1	GH	GH3	40.654	beta-glucosidase (EC 3.2.1.21); xylan 1,4-beta-xylosidase (EC 3.2.1.37); beta-glucosylceramidase (EC 3.2.1.45); beta-N-acetylhexosaminidase (EC 3.2.1.52); alpha-L-arabinofuranosidase (EC 3.2.1.55); glucan 1,4-beta-glucosidase (EC 3.2.1.74); isoprimeverose-producing oligoxyloglucan hydrolase (EC 3.2.1.120); coniferin beta-glucosidase (EC 3.2.1.126); exo-1,3-1,4-glucanase (EC 3.2.1.-); beta-N-acety…
181	F22	QJW98933.1	GH	GH140	39.64	beta-1,2-apiosidase (EC 3.2.1.-)
182	F22	QKX57828.1	GH	GH53	39.535	endo-beta-1,4-galactanase (EC 3.2.1.89).
183	F22	QXC62151.1	GH	GH5_29	39.372	endo-beta-1,4-glucanase / cellulase (EC 3.2.1.4); endo-beta-1,4-xylanase (EC 3.2.1.8); beta-glucosidase (EC 3.2.1.21); beta-mannosidase (EC 3.2.1.25); beta-glucosylceramidase (EC 3.2.1.45); glucan beta-1,3-glucosidase (EC 3.2.1.58); exo-beta-1,4-glucanase / cellodextrinase (EC 3.2.1.74); glucan endo-1,6-beta-glucosidase (EC 3.2.1.75); mannan endo-beta-1,4-mannosidase (EC 3.2.1.78); cellulose beta…
184	F22	QWT54473.1	CE	CE9	38.938	N-acetylglucosamine 6-phosphate deacetylase (EC 3.5.1.25); N-acetylglucosamine 6-phosphate deacetylase (EC 3.5.1.80)
185	F22	AHO05496.1	GH	GH73	36.842	lysozyme (EC 3.2.1.17); mannosyl-glycoprotein endo-beta-N-acetylglucosaminidase (EC 3.2.1.96); peptidoglycan hydrolase with endo-beta-N-acetylglucosaminidase specificity (EC 3.2.1.-)
186	F22	QKX60254.1	GH	GH76	33.621	alpha-1,6-mannanase (EC 3.2.1.101); alpha-glucosidase (EC 3.2.1.20)
187	F22	QSI76090.1	CBM	CBM41	32.381	Modules of approx. 100 residues found in primarily in bacterial pullulanases. The N-terminal module from Thermotoga maritima Pul13 has been shown to bind to the alpha-glucans amylose, amylopectin, pullulan, and oligosaccharide fragments derived from these polysaccharides (Lammerts van Bueren et al. (2004) Biochemistry 43
188	F22	QPC63154.1	GT	GT109	31.658	UDP-GalNAc
189	F22	ANN64136.1	CE	CE11	30.973	UDP-3-0-acyl N-acetylglucosamine deacetylase (EC 3.5.1.108).
190	F22	QAT16263.1	GH	GH133	30.952	amylo-alpha-1,6-glucosidase (EC 3.2.1.33);
191	F22	CDO14464.1	GH	GH2	30.556	beta-galactosidase (EC 3.2.1.23) ; beta-mannosidase (EC 3.2.1.25); beta-glucuronidase (EC 3.2.1.31); alpha-L-arabinofuranosidase (EC 3.2.1.55); mannosylglycoprotein endo-beta-mannosidase (EC 3.2.1.152); exo-beta-glucosaminidase (EC 3.2.1.165); alpha-L-arabinopyranosidase (EC 3.2.1.-); beta-galacturonidase (EC 3.2.1.-); beta-xylosidase (EC 3.2.1.37); beta-D-galactofuranosidase (EC 3.2.1.146);
192	F22	AUP80405.1	GH	GH130	30.392	beta-1,4-mannosylglucose phosphorylase (EC 2.4.1.281); beta-1,4-mannooligosaccharide phosphorylase (EC 2.4.1.319); beta-1,4-mannosyl-N-acetyl-glucosamine phosphorylase (EC 2.4.1.320); beta-1,2-mannobiose phosphorylase (EC 2.4.1.-); beta-1,2-oligomannan phosphorylase (EC 2.4.1.-); beta-1,2-mannosidase (EC 3.2.1.-)
193	F22	ATU64527.1	CBM	CBM41	30.326	Modules of approx. 100 residues found in primarily in bacterial pullulanases. The N-terminal module from Thermotoga maritima Pul13 has been shown to bind to the alpha-glucans amylose, amylopectin, pullulan, and oligosaccharide fragments derived from these polysaccharides (Lammerts van Bueren et al. (2004) Biochemistry 43
194	F22	ARN19855.1	CBM	CBM41	30.326	Modules of approx. 100 residues found in primarily in bacterial pullulanases. The N-terminal module from Thermotoga maritima Pul13 has been shown to bind to the alpha-glucans amylose, amylopectin, pullulan, and oligosaccharide fragments derived from these polysaccharides (Lammerts van Bueren et al. (2004) Biochemistry 43
195	F22	AHG92466.1	GH	GH33	30.263	sialidase or neuraminidase (EC 3.2.1.18); trans-sialidase (EC 2.4.1.-); anhydrosialidase (EC 4.2.2.15); Kdo hydrolase (EC 3.2.1.-); 2-keto-3-deoxynononic acid hydrolase / KDNase (EC 3.2.1.-)
196	F22	BCA39113.1	GT	GT0	29.545	Glycosyltransferases not yet assigned to a family
197	F22	QSW89119.1	GH	GH43_28	27.885	beta-xylosidase (EC 3.2.1.37); alpha-L-arabinofuranosidase (EC 3.2.1.55); xylanase (EC 3.2.1.8); alpha-1,2-L-arabinofuranosidase (EC 3.2.1.-); exo-alpha-1,5-L-arabinofuranosidase (EC 3.2.1.-); [inverting] exo-alpha-1,5-L-arabinanase (EC 3.2.1.-); beta-1,3-xylosidase (EC 3.2.1.-); [inverting] exo-alpha-1,5-L-arabinanase (EC 3.2.1.-); [inverting] endo-alpha-1,5-L-arabinanase (EC 3.2.1.99); exo-beta…
198	F22	AHG92466.1	GH	GH33	27.562	sialidase or neuraminidase (EC 3.2.1.18); trans-sialidase (EC 2.4.1.-); anhydrosialidase (EC 4.2.2.15); Kdo hydrolase (EC 3.2.1.-); 2-keto-3-deoxynononic acid hydrolase / KDNase (EC 3.2.1.-)
199	F22	AFM26684.1	CE	CE11	27.309	UDP-3-0-acyl N-acetylglucosamine deacetylase (EC 3.5.1.108).
200	F22	QDZ22952.1	AA	AA15	26.255	lytic cellulose monooxygenase (C1-hydroxylating) (EC 1.14.99.54); lytic chitin monooxygenase (EC 1.14.99.53)
201	F22	ABW27684.1	GT	GT26	26.126	UDP-ManNAcA
202	F22	AHG92466.1	GH	GH33	26.087	sialidase or neuraminidase (EC 3.2.1.18); trans-sialidase (EC 2.4.1.-); anhydrosialidase (EC 4.2.2.15); Kdo hydrolase (EC 3.2.1.-); 2-keto-3-deoxynononic acid hydrolase / KDNase (EC 3.2.1.-)
203	F22	AFM26684.1	CE	CE11	25.871	UDP-3-0-acyl N-acetylglucosamine deacetylase (EC 3.5.1.108).
204	F22	QUY45368.1	GT	GT26	25.225	UDP-ManNAcA
205	F22	QKX60254.1	GH	GH76	22.193	alpha-1,6-mannanase (EC 3.2.1.101); alpha-glucosidase (EC 3.2.1.20)
206	F23	QBQ55243.1	CBM	CBM50	50.342	Modules of approx. 50 residues found attached to various enzymes from families GH18, GH19, GH23, GH24, GH25 and GH73, i.e. enzymes cleaving either chitin or peptidoglycan. Binding to chitopentaose demonstrated in the case of Pteris ryukyuensis chitinase A [Ohnuma T et al. (2008) J. Biol. Chem. 283
207	F23	QBQ55251.1	CBM	CBM50	41.871	Modules of approx. 50 residues found attached to various enzymes from families GH18, GH19, GH23, GH24, GH25 and GH73, i.e. enzymes cleaving either chitin or peptidoglycan. Binding to chitopentaose demonstrated in the case of Pteris ryukyuensis chitinase A [Ohnuma T et al. (2008) J. Biol. Chem. 283
208	F23	BBG95949.1	GT	GT1	38.168	UDP-glucuronosyltransferase (EC 2.4.1.17); zeatin O-beta-xylosyltransferase (EC 2.4.2.40); 2-hydroxyacylsphingosine 1-beta-galactosyltransferase (EC 2.4.1.45); N-acylsphingosine galactosyltransferase (EC 2.4.1.47); flavonol 3-O-glucosyltransferase (EC 2.4.1.91); anthocyanidin 3-O-glucosyltransferase (EC 2.4.1.115); sinapate 1-glucosyltransferase (EC 2.4.1.120); indole-3-acetate beta-glucosyltrans…
209	F23	AVD70564.1	GT	GT4	36.145	sucrose synthase (EC 2.4.1.13); sucrose-phosphate synthase (EC 2.4.1.14); alpha-glucosyltransferase (EC 2.4.1.52); lipopolysaccharide N-acetylglucosaminyltransferase (EC 2.4.1.56); phosphatidylinositol alpha-mannosyltransferase (EC 2.4.1.57); GDP-Man
210	F23	QXC62151.1	GH	GH5_29	36.047	endo-beta-1,4-glucanase / cellulase (EC 3.2.1.4); endo-beta-1,4-xylanase (EC 3.2.1.8); beta-glucosidase (EC 3.2.1.21); beta-mannosidase (EC 3.2.1.25); beta-glucosylceramidase (EC 3.2.1.45); glucan beta-1,3-glucosidase (EC 3.2.1.58); exo-beta-1,4-glucanase / cellodextrinase (EC 3.2.1.74); glucan endo-1,6-beta-glucosidase (EC 3.2.1.75); mannan endo-beta-1,4-mannosidase (EC 3.2.1.78); cellulose beta…
211	F23	ALS27107.1	CBM	CBM32	35	Binding to galactose and lactose has been demonstrated for the module of Micromonospora viridifaciens sialidase (PMID
212	F23	AHO05496.1	GH	GH73	32.727	lysozyme (EC 3.2.1.17); mannosyl-glycoprotein endo-beta-N-acetylglucosaminidase (EC 3.2.1.96); peptidoglycan hydrolase with endo-beta-N-acetylglucosaminidase specificity (EC 3.2.1.-)
213	F23	CDO14464.1	GH	GH2	32.258	beta-galactosidase (EC 3.2.1.23) ; beta-mannosidase (EC 3.2.1.25); beta-glucuronidase (EC 3.2.1.31); alpha-L-arabinofuranosidase (EC 3.2.1.55); mannosylglycoprotein endo-beta-mannosidase (EC 3.2.1.152); exo-beta-glucosaminidase (EC 3.2.1.165); alpha-L-arabinopyranosidase (EC 3.2.1.-); beta-galacturonidase (EC 3.2.1.-); beta-xylosidase (EC 3.2.1.37); beta-D-galactofuranosidase (EC 3.2.1.146);
214	F23	QBQ55156.1	CBM	CBM50	32.075	Modules of approx. 50 residues found attached to various enzymes from families GH18, GH19, GH23, GH24, GH25 and GH73, i.e. enzymes cleaving either chitin or peptidoglycan. Binding to chitopentaose demonstrated in the case of Pteris ryukyuensis chitinase A [Ohnuma T et al. (2008) J. Biol. Chem. 283
215	F23	KFY84961.1	GH	GH135	31.818	alpha-1,4-galactosaminogalactan hydrolase (EC 3.2.1.-)
216	F23	KFZ02887.1	GH	GH135	31.818	alpha-1,4-galactosaminogalactan hydrolase (EC 3.2.1.-)
217	F23	QRW23113.1	AA	AA9	30.303	AA9 (formerly GH61) proteins are copper-dependent lytic polysaccharide monooxygenases (LPMOs); cleavage of cellulose chains with oxidation of carbons C1 and/or C4 and C-6); lytic cellulose monooxygenase (C1-hydroxylating) (EC 1.14.99.54); lytic cellulose monooxygenase (C4-dehydrogenating) (EC 1.14.99.56)
218	F23	BBJ40837.1	CBM	CBM48	30.22	Modules of approx. 100 residues with glycogen-binding function, appended to GH13 modules. Also found in the beta subunit (glycogen-binding) of AMP-activated protein kinases (AMPK)
219	F23	QEU47411.1	GH	GH28	29.885	polygalacturonase (EC 3.2.1.15); exo-polygalacturonase (EC 3.2.1.67); exo-polygalacturonosidase (EC 3.2.1.82); rhamnogalacturonase (EC 3.2.1.171); rhamnogalacturonan alpha-1,2-galacturonohydrolase (EC 3.2.1.173); xylogalacturonan hydrolase (EC 3.2.1.-)
220	F23	QXC62151.1	GH	GH5_29	29.825	endo-beta-1,4-glucanase / cellulase (EC 3.2.1.4); endo-beta-1,4-xylanase (EC 3.2.1.8); beta-glucosidase (EC 3.2.1.21); beta-mannosidase (EC 3.2.1.25); beta-glucosylceramidase (EC 3.2.1.45); glucan beta-1,3-glucosidase (EC 3.2.1.58); exo-beta-1,4-glucanase / cellodextrinase (EC 3.2.1.74); glucan endo-1,6-beta-glucosidase (EC 3.2.1.75); mannan endo-beta-1,4-mannosidase (EC 3.2.1.78); cellulose beta…
221	F23	BBJ40837.1	CBM	CBM48	29.412	Modules of approx. 100 residues with glycogen-binding function, appended to GH13 modules. Also found in the beta subunit (glycogen-binding) of AMP-activated protein kinases (AMPK)
222	F23	SQK97389.1	GH	GH3	29.412	beta-glucosidase (EC 3.2.1.21); xylan 1,4-beta-xylosidase (EC 3.2.1.37); beta-glucosylceramidase (EC 3.2.1.45); beta-N-acetylhexosaminidase (EC 3.2.1.52); alpha-L-arabinofuranosidase (EC 3.2.1.55); glucan 1,4-beta-glucosidase (EC 3.2.1.74); isoprimeverose-producing oligoxyloglucan hydrolase (EC 3.2.1.120); coniferin beta-glucosidase (EC 3.2.1.126); exo-1,3-1,4-glucanase (EC 3.2.1.-); beta-N-acety…
223	F23	EAA29319.1	GH	GH93	29.018	exo-alpha-L-1,5-arabinanase (EC 3.2.1.-)
224	F23	EAA63396.1	GH	GH76	28.916	alpha-1,6-mannanase (EC 3.2.1.101); alpha-glucosidase (EC 3.2.1.20)
225	F23	VEG10831.1	GH	GH39	28.902	alpha-L-iduronidase (EC 3.2.1.76); beta-xylosidase (EC 3.2.1.37); alpha-L-arabinofuranosidase (EC 3.2.1.55); beta-glucosidase (EC 3.2.1.21); beta-galactosidase (EC 3.2.1.23)
226	F23	AMO62730.1	GH	GH39	28.902	alpha-L-iduronidase (EC 3.2.1.76); beta-xylosidase (EC 3.2.1.37); alpha-L-arabinofuranosidase (EC 3.2.1.55); beta-glucosidase (EC 3.2.1.21); beta-galactosidase (EC 3.2.1.23)
227	F23	QVI24695.1	CE	CE1	28.859	acetyl xylan esterase (EC 3.1.1.72); cinnamoyl esterase (EC 3.1.1.-); feruloyl esterase (EC 3.1.1.73); carboxylesterase (EC 3.1.1.1); S-formylglutathione hydrolase (EC 3.1.2.12); diacylglycerol O-acyltransferase (EC 2.3.1.20); trehalose 6-O-mycolyltransferase (EC 2.3.1.122)
228	F23	QEU47411.1	GH	GH28	28.652	polygalacturonase (EC 3.2.1.15); exo-polygalacturonase (EC 3.2.1.67); exo-polygalacturonosidase (EC 3.2.1.82); rhamnogalacturonase (EC 3.2.1.171); rhamnogalacturonan alpha-1,2-galacturonohydrolase (EC 3.2.1.173); xylogalacturonan hydrolase (EC 3.2.1.-)
229	F23	QSI76090.1	CBM	CBM41	28.372	Modules of approx. 100 residues found in primarily in bacterial pullulanases. The N-terminal module from Thermotoga maritima Pul13 has been shown to bind to the alpha-glucans amylose, amylopectin, pullulan, and oligosaccharide fragments derived from these polysaccharides (Lammerts van Bueren et al. (2004) Biochemistry 43
230	F23	BCN29944.1	GH	GH126	28.283	alpha-amylase (EC 3.2.1.-)
231	F23	ATU64527.1	CBM	CBM41	27.948	Modules of approx. 100 residues found in primarily in bacterial pullulanases. The N-terminal module from Thermotoga maritima Pul13 has been shown to bind to the alpha-glucans amylose, amylopectin, pullulan, and oligosaccharide fragments derived from these polysaccharides (Lammerts van Bueren et al. (2004) Biochemistry 43
232	F23	ARN19855.1	CBM	CBM41	27.948	Modules of approx. 100 residues found in primarily in bacterial pullulanases. The N-terminal module from Thermotoga maritima Pul13 has been shown to bind to the alpha-glucans amylose, amylopectin, pullulan, and oligosaccharide fragments derived from these polysaccharides (Lammerts van Bueren et al. (2004) Biochemistry 43
233	F23	ANE48490.1	CBM	CBM9	27.778	Modules of approx. 170 residues found so far only in xylanases. The cellulose-binding function has been demonstrated in one case.
234	F23	QNM12507.1	CBM	CBM70	27.679	The hyaluronan-specific binding function of the N-terminal CBM70 module of Streptococcus pneumoniae hyaluronate lyase has been demonstrated.
235	F23	QOF94438.1	PL	PL22_1	27.473	oligogalacturonate lyase / oligogalacturonide lyase (EC 4.2.2.6)
236	F23	QKD62991.1	GH	GH12	27.461	endoglucanase (EC 3.2.1.4); xyloglucan hydrolase (EC 3.2.1.151); beta-1,3-1,4-glucanase (EC 3.2.1.73); xyloglucan endotransglycosylase (EC 2.4.1.207)
237	F23	SQK97389.1	GH	GH3	27.317	beta-glucosidase (EC 3.2.1.21); xylan 1,4-beta-xylosidase (EC 3.2.1.37); beta-glucosylceramidase (EC 3.2.1.45); beta-N-acetylhexosaminidase (EC 3.2.1.52); alpha-L-arabinofuranosidase (EC 3.2.1.55); glucan 1,4-beta-glucosidase (EC 3.2.1.74); isoprimeverose-producing oligoxyloglucan hydrolase (EC 3.2.1.120); coniferin beta-glucosidase (EC 3.2.1.126); exo-1,3-1,4-glucanase (EC 3.2.1.-); beta-N-acety…
238	F23	BCA39113.1	GT	GT0	26.994	Glycosyltransferases not yet assigned to a family
239	F23	ATU64527.1	CBM	CBM41	26.891	Modules of approx. 100 residues found in primarily in bacterial pullulanases. The N-terminal module from Thermotoga maritima Pul13 has been shown to bind to the alpha-glucans amylose, amylopectin, pullulan, and oligosaccharide fragments derived from these polysaccharides (Lammerts van Bueren et al. (2004) Biochemistry 43
240	F23	AYB44936.1	CBM	CBM32	26.667	Binding to galactose and lactose has been demonstrated for the module of Micromonospora viridifaciens sialidase (PMID
241	F23	AVD70564.1	GT	GT4	26.493	sucrose synthase (EC 2.4.1.13); sucrose-phosphate synthase (EC 2.4.1.14); alpha-glucosyltransferase (EC 2.4.1.52); lipopolysaccharide N-acetylglucosaminyltransferase (EC 2.4.1.56); phosphatidylinositol alpha-mannosyltransferase (EC 2.4.1.57); GDP-Man
242	F23	QBQ55156.1	CBM	CBM50	25.979	Modules of approx. 50 residues found attached to various enzymes from families GH18, GH19, GH23, GH24, GH25 and GH73, i.e. enzymes cleaving either chitin or peptidoglycan. Binding to chitopentaose demonstrated in the case of Pteris ryukyuensis chitinase A [Ohnuma T et al. (2008) J. Biol. Chem. 283
243	F23	QKD62991.1	GH	GH12	25.49	endoglucanase (EC 3.2.1.4); xyloglucan hydrolase (EC 3.2.1.151); beta-1,3-1,4-glucanase (EC 3.2.1.73); xyloglucan endotransglycosylase (EC 2.4.1.207)
244	F23	AXG47083.1	GH	GH16	25.074	xyloglucan
245	F23	VDD15082.1	CBM	CBM48	24.51	Modules of approx. 100 residues with glycogen-binding function, appended to GH13 modules. Also found in the beta subunit (glycogen-binding) of AMP-activated protein kinases (AMPK)
246	F23	ABW27684.1	GT	GT26	23.744	UDP-ManNAcA
247	F23	QUY45368.1	GT	GT26	23.288	UDP-ManNAcA
248	F24	AVI63997.1	GH	GH103	86.352	peptidoglycan lytic transglycosylase (EC 3.2.1.-)
249	F24	BBJ40837.1	CBM	CBM48	34.169	Modules of approx. 100 residues with glycogen-binding function, appended to GH13 modules. Also found in the beta subunit (glycogen-binding) of AMP-activated protein kinases (AMPK)
250	F24	AMD89422.1	GT	GT4	32.212	sucrose synthase (EC 2.4.1.13); sucrose-phosphate synthase (EC 2.4.1.14); alpha-glucosyltransferase (EC 2.4.1.52); lipopolysaccharide N-acetylglucosaminyltransferase (EC 2.4.1.56); phosphatidylinositol alpha-mannosyltransferase (EC 2.4.1.57); GDP-Man
251	F24	ACL49294.1	GT	GT4	31.731	sucrose synthase (EC 2.4.1.13); sucrose-phosphate synthase (EC 2.4.1.14); alpha-glucosyltransferase (EC 2.4.1.52); lipopolysaccharide N-acetylglucosaminyltransferase (EC 2.4.1.56); phosphatidylinositol alpha-mannosyltransferase (EC 2.4.1.57); GDP-Man
252	F24	QTO41437.1	GT	GT4	31.731	sucrose synthase (EC 2.4.1.13); sucrose-phosphate synthase (EC 2.4.1.14); alpha-glucosyltransferase (EC 2.4.1.52); lipopolysaccharide N-acetylglucosaminyltransferase (EC 2.4.1.56); phosphatidylinositol alpha-mannosyltransferase (EC 2.4.1.57); GDP-Man
253	F24	SFV72712.1	GT	GT4	29.954	sucrose synthase (EC 2.4.1.13); sucrose-phosphate synthase (EC 2.4.1.14); alpha-glucosyltransferase (EC 2.4.1.52); lipopolysaccharide N-acetylglucosaminyltransferase (EC 2.4.1.56); phosphatidylinositol alpha-mannosyltransferase (EC 2.4.1.57); GDP-Man
254	F24	QWZ09670.1	GT	GT4	29.006	sucrose synthase (EC 2.4.1.13); sucrose-phosphate synthase (EC 2.4.1.14); alpha-glucosyltransferase (EC 2.4.1.52); lipopolysaccharide N-acetylglucosaminyltransferase (EC 2.4.1.56); phosphatidylinositol alpha-mannosyltransferase (EC 2.4.1.57); GDP-Man
255	F24	QPA21372.1	GT	GT28	28.762	1,2-diacylglycerol 3-beta-galactosyltransferase (EC 2.4.1.46); 1,2-diacylglycerol 3-beta-glucosyltransferase (EC 2.4.1.157); UDP-GlcNAc
256	F24	QRW23113.1	AA	AA9	28.182	AA9 (formerly GH61) proteins are copper-dependent lytic polysaccharide monooxygenases (LPMOs); cleavage of cellulose chains with oxidation of carbons C1 and/or C4 and C-6); lytic cellulose monooxygenase (C1-hydroxylating) (EC 1.14.99.54); lytic cellulose monooxygenase (C4-dehydrogenating) (EC 1.14.99.56)
257	F24	QJE29668.1	GT	GT32	27.273	alpha-1,6-mannosyltransferase (EC 2.4.1.-); alpha-1,4-N-acetylglucosaminyltransferase (EC 2.4.1.-); alpha-1,4-N-acetylgalactosaminyltransferase (EC 2.4.1.-); GDP-Man
258	F24	BBK92924.1	GT	GT32	27.273	alpha-1,6-mannosyltransferase (EC 2.4.1.-); alpha-1,4-N-acetylglucosaminyltransferase (EC 2.4.1.-); alpha-1,4-N-acetylgalactosaminyltransferase (EC 2.4.1.-); GDP-Man
259	F24	QEU47411.1	GH	GH28	27.206	polygalacturonase (EC 3.2.1.15); exo-polygalacturonase (EC 3.2.1.67); exo-polygalacturonosidase (EC 3.2.1.82); rhamnogalacturonase (EC 3.2.1.171); rhamnogalacturonan alpha-1,2-galacturonohydrolase (EC 3.2.1.173); xylogalacturonan hydrolase (EC 3.2.1.-)
260	F24	AVD70564.1	GT	GT4	27.051	sucrose synthase (EC 2.4.1.13); sucrose-phosphate synthase (EC 2.4.1.14); alpha-glucosyltransferase (EC 2.4.1.52); lipopolysaccharide N-acetylglucosaminyltransferase (EC 2.4.1.56); phosphatidylinositol alpha-mannosyltransferase (EC 2.4.1.57); GDP-Man
261	F24	QKD62991.1	GH	GH12	26.852	endoglucanase (EC 3.2.1.4); xyloglucan hydrolase (EC 3.2.1.151); beta-1,3-1,4-glucanase (EC 3.2.1.73); xyloglucan endotransglycosylase (EC 2.4.1.207)
262	F25	AMD89422.1	GT	GT4	39.535	sucrose synthase (EC 2.4.1.13); sucrose-phosphate synthase (EC 2.4.1.14); alpha-glucosyltransferase (EC 2.4.1.52); lipopolysaccharide N-acetylglucosaminyltransferase (EC 2.4.1.56); phosphatidylinositol alpha-mannosyltransferase (EC 2.4.1.57); GDP-Man
263	F25	ATI54262.1	GH	GH55	39.444	exo-beta-1,3-glucanase (EC 3.2.1.58); endo-beta-1,3-glucanase (EC 3.2.1.39)
264	F25	ANH22675.1	CE	CE4	30.788	acetyl xylan esterase (EC 3.1.1.72); chitin deacetylase (EC 3.5.1.41); chitooligosaccharide deacetylase (EC 3.5.1.-); peptidoglycan GlcNAc deacetylase (EC 3.5.1.-); peptidoglycan N-acetylmuramic acid deacetylase (EC 3.5.1.-).
265	F25	CCA15104.1	GT	GT60	27.861	UDP-GlcNAc
266	F25	QKX56673.1	GH	GH78	21.961	alpha-L-rhamnosidase (EC 3.2.1.40); rhamnogalacturonan alpha-L-rhamnohydrolase (EC 3.2.1.174); L-Rhap-alpha-1,3-D-Apif -specific alpha-1,3-L-rhamnosidase (EC 3.2.1.-)
267	F3	CAZ34341.1	CBM	CBM13	34.783	Modules of approx. 150 residues which always appear as a threefold internal repeat. The only apparent exception to this, xylanase II of Actinomadura sp. FC7 (GenBank U08894), is in fact not completely sequenced. These modules were first identified in several plant lectins such as ricin or agglutinin of Ricinus communis which bind galactose residues. The three-dimensional structure of a plant lect…
268	F4	QWL88737.1	GT	GT51	71.61	murein polymerase (EC 2.4.1.129).
269	F4	QKX60855.1	GT	GT22	60.49	Dol-P-Man
270	F4	ACT97502.1	GH	GH78	42.986	alpha-L-rhamnosidase (EC 3.2.1.40); rhamnogalacturonan alpha-L-rhamnohydrolase (EC 3.2.1.174); L-Rhap-alpha-1,3-D-Apif -specific alpha-1,3-L-rhamnosidase (EC 3.2.1.-)
271	F4	AWK41293.1	GT	GT87	42.5	polyprenol-P-Man
272	F4	BBM86919.1	GT	GT4	39.744	sucrose synthase (EC 2.4.1.13); sucrose-phosphate synthase (EC 2.4.1.14); alpha-glucosyltransferase (EC 2.4.1.52); lipopolysaccharide N-acetylglucosaminyltransferase (EC 2.4.1.56); phosphatidylinositol alpha-mannosyltransferase (EC 2.4.1.57); GDP-Man
273	F4	AQT67136.1	CBM	CBM48	31.5	Modules of approx. 100 residues with glycogen-binding function, appended to GH13 modules. Also found in the beta subunit (glycogen-binding) of AMP-activated protein kinases (AMPK)
274	F4	AFM26684.1	CE	CE11	29.464	UDP-3-0-acyl N-acetylglucosamine deacetylase (EC 3.5.1.108).
275	F4	EAA57970.1	GT	GT1	27.687	UDP-glucuronosyltransferase (EC 2.4.1.17); zeatin O-beta-xylosyltransferase (EC 2.4.2.40); 2-hydroxyacylsphingosine 1-beta-galactosyltransferase (EC 2.4.1.45); N-acylsphingosine galactosyltransferase (EC 2.4.1.47); flavonol 3-O-glucosyltransferase (EC 2.4.1.91); anthocyanidin 3-O-glucosyltransferase (EC 2.4.1.115); sinapate 1-glucosyltransferase (EC 2.4.1.120); indole-3-acetate beta-glucosyltrans…
276	F4	AID81808.1	GH	GH3	22.807	beta-glucosidase (EC 3.2.1.21); xylan 1,4-beta-xylosidase (EC 3.2.1.37); beta-glucosylceramidase (EC 3.2.1.45); beta-N-acetylhexosaminidase (EC 3.2.1.52); alpha-L-arabinofuranosidase (EC 3.2.1.55); glucan 1,4-beta-glucosidase (EC 3.2.1.74); isoprimeverose-producing oligoxyloglucan hydrolase (EC 3.2.1.120); coniferin beta-glucosidase (EC 3.2.1.126); exo-1,3-1,4-glucanase (EC 3.2.1.-); beta-N-acety…
277	F6	QBQ55243.1	CBM	CBM50	51.184	Modules of approx. 50 residues found attached to various enzymes from families GH18, GH19, GH23, GH24, GH25 and GH73, i.e. enzymes cleaving either chitin or peptidoglycan. Binding to chitopentaose demonstrated in the case of Pteris ryukyuensis chitinase A [Ohnuma T et al. (2008) J. Biol. Chem. 283
278	F6	QBQ55243.1	CBM	CBM50	49.606	Modules of approx. 50 residues found attached to various enzymes from families GH18, GH19, GH23, GH24, GH25 and GH73, i.e. enzymes cleaving either chitin or peptidoglycan. Binding to chitopentaose demonstrated in the case of Pteris ryukyuensis chitinase A [Ohnuma T et al. (2008) J. Biol. Chem. 283
279	F6	QBQ55243.1	CBM	CBM50	43.662	Modules of approx. 50 residues found attached to various enzymes from families GH18, GH19, GH23, GH24, GH25 and GH73, i.e. enzymes cleaving either chitin or peptidoglycan. Binding to chitopentaose demonstrated in the case of Pteris ryukyuensis chitinase A [Ohnuma T et al. (2008) J. Biol. Chem. 283
280	F6	SQK97389.1	GH	GH3	40.5	beta-glucosidase (EC 3.2.1.21); xylan 1,4-beta-xylosidase (EC 3.2.1.37); beta-glucosylceramidase (EC 3.2.1.45); beta-N-acetylhexosaminidase (EC 3.2.1.52); alpha-L-arabinofuranosidase (EC 3.2.1.55); glucan 1,4-beta-glucosidase (EC 3.2.1.74); isoprimeverose-producing oligoxyloglucan hydrolase (EC 3.2.1.120); coniferin beta-glucosidase (EC 3.2.1.126); exo-1,3-1,4-glucanase (EC 3.2.1.-); beta-N-acety…
281	F6	QJW98933.1	GH	GH140	39.64	beta-1,2-apiosidase (EC 3.2.1.-)
282	F6	QKX57828.1	GH	GH53	39.535	endo-beta-1,4-galactanase (EC 3.2.1.89).
283	F6	QWT54473.1	CE	CE9	38.938	N-acetylglucosamine 6-phosphate deacetylase (EC 3.5.1.25); N-acetylglucosamine 6-phosphate deacetylase (EC 3.5.1.80)
284	F6	QXC62151.1	GH	GH5_29	38.647	endo-beta-1,4-glucanase / cellulase (EC 3.2.1.4); endo-beta-1,4-xylanase (EC 3.2.1.8); beta-glucosidase (EC 3.2.1.21); beta-mannosidase (EC 3.2.1.25); beta-glucosylceramidase (EC 3.2.1.45); glucan beta-1,3-glucosidase (EC 3.2.1.58); exo-beta-1,4-glucanase / cellodextrinase (EC 3.2.1.74); glucan endo-1,6-beta-glucosidase (EC 3.2.1.75); mannan endo-beta-1,4-mannosidase (EC 3.2.1.78); cellulose beta…
285	F6	BBG95949.1	GT	GT1	38.168	UDP-glucuronosyltransferase (EC 2.4.1.17); zeatin O-beta-xylosyltransferase (EC 2.4.2.40); 2-hydroxyacylsphingosine 1-beta-galactosyltransferase (EC 2.4.1.45); N-acylsphingosine galactosyltransferase (EC 2.4.1.47); flavonol 3-O-glucosyltransferase (EC 2.4.1.91); anthocyanidin 3-O-glucosyltransferase (EC 2.4.1.115); sinapate 1-glucosyltransferase (EC 2.4.1.120); indole-3-acetate beta-glucosyltrans…
286	F6	QXC62151.1	GH	GH5_29	36.573	endo-beta-1,4-glucanase / cellulase (EC 3.2.1.4); endo-beta-1,4-xylanase (EC 3.2.1.8); beta-glucosidase (EC 3.2.1.21); beta-mannosidase (EC 3.2.1.25); beta-glucosylceramidase (EC 3.2.1.45); glucan beta-1,3-glucosidase (EC 3.2.1.58); exo-beta-1,4-glucanase / cellodextrinase (EC 3.2.1.74); glucan endo-1,6-beta-glucosidase (EC 3.2.1.75); mannan endo-beta-1,4-mannosidase (EC 3.2.1.78); cellulose beta…
287	F6	AVD70564.1	GT	GT4	36.076	sucrose synthase (EC 2.4.1.13); sucrose-phosphate synthase (EC 2.4.1.14); alpha-glucosyltransferase (EC 2.4.1.52); lipopolysaccharide N-acetylglucosaminyltransferase (EC 2.4.1.56); phosphatidylinositol alpha-mannosyltransferase (EC 2.4.1.57); GDP-Man
288	F6	AHO05496.1	GH	GH73	35.789	lysozyme (EC 3.2.1.17); mannosyl-glycoprotein endo-beta-N-acetylglucosaminidase (EC 3.2.1.96); peptidoglycan hydrolase with endo-beta-N-acetylglucosaminidase specificity (EC 3.2.1.-)
289	F6	SQK97389.1	GH	GH3	35.616	beta-glucosidase (EC 3.2.1.21); xylan 1,4-beta-xylosidase (EC 3.2.1.37); beta-glucosylceramidase (EC 3.2.1.45); beta-N-acetylhexosaminidase (EC 3.2.1.52); alpha-L-arabinofuranosidase (EC 3.2.1.55); glucan 1,4-beta-glucosidase (EC 3.2.1.74); isoprimeverose-producing oligoxyloglucan hydrolase (EC 3.2.1.120); coniferin beta-glucosidase (EC 3.2.1.126); exo-1,3-1,4-glucanase (EC 3.2.1.-); beta-N-acety…
290	F6	ALS27107.1	CBM	CBM32	35	Binding to galactose and lactose has been demonstrated for the module of Micromonospora viridifaciens sialidase (PMID
291	F6	QKX60254.1	GH	GH76	33.621	alpha-1,6-mannanase (EC 3.2.1.101); alpha-glucosidase (EC 3.2.1.20)
292	F6	CCG57404.1	CE	CE11	32.692	UDP-3-0-acyl N-acetylglucosamine deacetylase (EC 3.5.1.108).
293	F6	QXC62151.1	GH	GH5_29	32.268	endo-beta-1,4-glucanase / cellulase (EC 3.2.1.4); endo-beta-1,4-xylanase (EC 3.2.1.8); beta-glucosidase (EC 3.2.1.21); beta-mannosidase (EC 3.2.1.25); beta-glucosylceramidase (EC 3.2.1.45); glucan beta-1,3-glucosidase (EC 3.2.1.58); exo-beta-1,4-glucanase / cellodextrinase (EC 3.2.1.74); glucan endo-1,6-beta-glucosidase (EC 3.2.1.75); mannan endo-beta-1,4-mannosidase (EC 3.2.1.78); cellulose beta…
294	F6	CDO14464.1	GH	GH2	32.258	beta-galactosidase (EC 3.2.1.23) ; beta-mannosidase (EC 3.2.1.25); beta-glucuronidase (EC 3.2.1.31); alpha-L-arabinofuranosidase (EC 3.2.1.55); mannosylglycoprotein endo-beta-mannosidase (EC 3.2.1.152); exo-beta-glucosaminidase (EC 3.2.1.165); alpha-L-arabinopyranosidase (EC 3.2.1.-); beta-galacturonidase (EC 3.2.1.-); beta-xylosidase (EC 3.2.1.37); beta-D-galactofuranosidase (EC 3.2.1.146);
295	F6	KFY84961.1	GH	GH135	31.818	alpha-1,4-galactosaminogalactan hydrolase (EC 3.2.1.-)
296	F6	QPC63154.1	GT	GT109	31.658	UDP-GalNAc
297	F6	QSI76090.1	CBM	CBM41	31.429	Modules of approx. 100 residues found in primarily in bacterial pullulanases. The N-terminal module from Thermotoga maritima Pul13 has been shown to bind to the alpha-glucans amylose, amylopectin, pullulan, and oligosaccharide fragments derived from these polysaccharides (Lammerts van Bueren et al. (2004) Biochemistry 43
298	F6	CDO14464.1	GH	GH2	31.25	beta-galactosidase (EC 3.2.1.23) ; beta-mannosidase (EC 3.2.1.25); beta-glucuronidase (EC 3.2.1.31); alpha-L-arabinofuranosidase (EC 3.2.1.55); mannosylglycoprotein endo-beta-mannosidase (EC 3.2.1.152); exo-beta-glucosaminidase (EC 3.2.1.165); alpha-L-arabinopyranosidase (EC 3.2.1.-); beta-galacturonidase (EC 3.2.1.-); beta-xylosidase (EC 3.2.1.37); beta-D-galactofuranosidase (EC 3.2.1.146);
299	F6	AHO05496.1	GH	GH73	30.894	lysozyme (EC 3.2.1.17); mannosyl-glycoprotein endo-beta-N-acetylglucosaminidase (EC 3.2.1.96); peptidoglycan hydrolase with endo-beta-N-acetylglucosaminidase specificity (EC 3.2.1.-)
300	F6	ATU64527.1	CBM	CBM41	30.673	Modules of approx. 100 residues found in primarily in bacterial pullulanases. The N-terminal module from Thermotoga maritima Pul13 has been shown to bind to the alpha-glucans amylose, amylopectin, pullulan, and oligosaccharide fragments derived from these polysaccharides (Lammerts van Bueren et al. (2004) Biochemistry 43
301	F6	SQK97389.1	GH	GH3	30.588	beta-glucosidase (EC 3.2.1.21); xylan 1,4-beta-xylosidase (EC 3.2.1.37); beta-glucosylceramidase (EC 3.2.1.45); beta-N-acetylhexosaminidase (EC 3.2.1.52); alpha-L-arabinofuranosidase (EC 3.2.1.55); glucan 1,4-beta-glucosidase (EC 3.2.1.74); isoprimeverose-producing oligoxyloglucan hydrolase (EC 3.2.1.120); coniferin beta-glucosidase (EC 3.2.1.126); exo-1,3-1,4-glucanase (EC 3.2.1.-); beta-N-acety…
302	F6	QAT16263.1	GH	GH133	30.357	amylo-alpha-1,6-glucosidase (EC 3.2.1.33);
303	F6	QRW23113.1	AA	AA9	30.303	AA9 (formerly GH61) proteins are copper-dependent lytic polysaccharide monooxygenases (LPMOs); cleavage of cellulose chains with oxidation of carbons C1 and/or C4 and C-6); lytic cellulose monooxygenase (C1-hydroxylating) (EC 1.14.99.54); lytic cellulose monooxygenase (C4-dehydrogenating) (EC 1.14.99.56)
304	F6	BBJ40837.1	CBM	CBM48	30.22	Modules of approx. 100 residues with glycogen-binding function, appended to GH13 modules. Also found in the beta subunit (glycogen-binding) of AMP-activated protein kinases (AMPK)
305	F6	BBJ40837.1	CBM	CBM48	29.94	Modules of approx. 100 residues with glycogen-binding function, appended to GH13 modules. Also found in the beta subunit (glycogen-binding) of AMP-activated protein kinases (AMPK)
306	F6	BCA39113.1	GT	GT0	29.885	Glycosyltransferases not yet assigned to a family
307	F6	QEU47411.1	GH	GH28	29.878	polygalacturonase (EC 3.2.1.15); exo-polygalacturonase (EC 3.2.1.67); exo-polygalacturonosidase (EC 3.2.1.82); rhamnogalacturonase (EC 3.2.1.171); rhamnogalacturonan alpha-1,2-galacturonohydrolase (EC 3.2.1.173); xylogalacturonan hydrolase (EC 3.2.1.-)
308	F6	BCA39113.1	GT	GT0	29.545	Glycosyltransferases not yet assigned to a family
309	F6	QUD88842.1	GH	GH16_5	29.379	xyloglucan
310	F6	QKD62991.1	GH	GH12	29.341	endoglucanase (EC 3.2.1.4); xyloglucan hydrolase (EC 3.2.1.151); beta-1,3-1,4-glucanase (EC 3.2.1.73); xyloglucan endotransglycosylase (EC 2.4.1.207)
311	F6	EAA29319.1	GH	GH93	29.018	exo-alpha-L-1,5-arabinanase (EC 3.2.1.-)
312	F6	EAA63396.1	GH	GH76	28.916	alpha-1,6-mannanase (EC 3.2.1.101); alpha-glucosidase (EC 3.2.1.20)
313	F6	VEG10831.1	GH	GH39	28.902	alpha-L-iduronidase (EC 3.2.1.76); beta-xylosidase (EC 3.2.1.37); alpha-L-arabinofuranosidase (EC 3.2.1.55); beta-glucosidase (EC 3.2.1.21); beta-galactosidase (EC 3.2.1.23)
314	F6	QVI24695.1	CE	CE1	28.859	acetyl xylan esterase (EC 3.1.1.72); cinnamoyl esterase (EC 3.1.1.-); feruloyl esterase (EC 3.1.1.73); carboxylesterase (EC 3.1.1.1); S-formylglutathione hydrolase (EC 3.1.2.12); diacylglycerol O-acyltransferase (EC 2.3.1.20); trehalose 6-O-mycolyltransferase (EC 2.3.1.122)
315	F6	QEU47411.1	GH	GH28	28.652	polygalacturonase (EC 3.2.1.15); exo-polygalacturonase (EC 3.2.1.67); exo-polygalacturonosidase (EC 3.2.1.82); rhamnogalacturonase (EC 3.2.1.171); rhamnogalacturonan alpha-1,2-galacturonohydrolase (EC 3.2.1.173); xylogalacturonan hydrolase (EC 3.2.1.-)
316	F6	QSI76090.1	CBM	CBM41	28.652	Modules of approx. 100 residues found in primarily in bacterial pullulanases. The N-terminal module from Thermotoga maritima Pul13 has been shown to bind to the alpha-glucans amylose, amylopectin, pullulan, and oligosaccharide fragments derived from these polysaccharides (Lammerts van Bueren et al. (2004) Biochemistry 43
317	F6	ATU64527.1	CBM	CBM41	28.354	Modules of approx. 100 residues found in primarily in bacterial pullulanases. The N-terminal module from Thermotoga maritima Pul13 has been shown to bind to the alpha-glucans amylose, amylopectin, pullulan, and oligosaccharide fragments derived from these polysaccharides (Lammerts van Bueren et al. (2004) Biochemistry 43
318	F6	ARN19855.1	CBM	CBM41	28.354	Modules of approx. 100 residues found in primarily in bacterial pullulanases. The N-terminal module from Thermotoga maritima Pul13 has been shown to bind to the alpha-glucans amylose, amylopectin, pullulan, and oligosaccharide fragments derived from these polysaccharides (Lammerts van Bueren et al. (2004) Biochemistry 43
319	F6	CDO14464.1	GH	GH2	28.289	beta-galactosidase (EC 3.2.1.23) ; beta-mannosidase (EC 3.2.1.25); beta-glucuronidase (EC 3.2.1.31); alpha-L-arabinofuranosidase (EC 3.2.1.55); mannosylglycoprotein endo-beta-mannosidase (EC 3.2.1.152); exo-beta-glucosaminidase (EC 3.2.1.165); alpha-L-arabinopyranosidase (EC 3.2.1.-); beta-galacturonidase (EC 3.2.1.-); beta-xylosidase (EC 3.2.1.37); beta-D-galactofuranosidase (EC 3.2.1.146);
320	F6	BCN29944.1	GH	GH126	28.283	alpha-amylase (EC 3.2.1.-)
321	F6	ANE48490.1	CBM	CBM9	27.778	Modules of approx. 170 residues found so far only in xylanases. The cellulose-binding function has been demonstrated in one case.
322	F6	AHG92466.1	GH	GH33	27.562	sialidase or neuraminidase (EC 3.2.1.18); trans-sialidase (EC 2.4.1.-); anhydrosialidase (EC 4.2.2.15); Kdo hydrolase (EC 3.2.1.-); 2-keto-3-deoxynononic acid hydrolase / KDNase (EC 3.2.1.-)
323	F6	ABW27684.1	GT	GT26	27.426	UDP-ManNAcA
324	F6	QNM12507.1	CBM	CBM70	27.193	The hyaluronan-specific binding function of the N-terminal CBM70 module of Streptococcus pneumoniae hyaluronate lyase has been demonstrated.
325	F6	ACX64738.1	CBM	CBM32	26.887	Binding to galactose and lactose has been demonstrated for the module of Micromonospora viridifaciens sialidase (PMID
326	F6	AVD70564.1	GT	GT4	26.493	sucrose synthase (EC 2.4.1.13); sucrose-phosphate synthase (EC 2.4.1.14); alpha-glucosyltransferase (EC 2.4.1.52); lipopolysaccharide N-acetylglucosaminyltransferase (EC 2.4.1.56); phosphatidylinositol alpha-mannosyltransferase (EC 2.4.1.57); GDP-Man
327	F6	QDZ22952.1	AA	AA15	26.255	lytic cellulose monooxygenase (C1-hydroxylating) (EC 1.14.99.54); lytic chitin monooxygenase (EC 1.14.99.53)
328	F6	ABW27684.1	GT	GT26	26.126	UDP-ManNAcA
329	F6	QOF94438.1	PL	PL22_1	25.564	oligogalacturonate lyase / oligogalacturonide lyase (EC 4.2.2.6)
330	F6	QKD62991.1	GH	GH12	25.49	endoglucanase (EC 3.2.1.4); xyloglucan hydrolase (EC 3.2.1.151); beta-1,3-1,4-glucanase (EC 3.2.1.73); xyloglucan endotransglycosylase (EC 2.4.1.207)
331	F6	ATU64527.1	CBM	CBM41	25.22	Modules of approx. 100 residues found in primarily in bacterial pullulanases. The N-terminal module from Thermotoga maritima Pul13 has been shown to bind to the alpha-glucans amylose, amylopectin, pullulan, and oligosaccharide fragments derived from these polysaccharides (Lammerts van Bueren et al. (2004) Biochemistry 43
332	F6	AXG47083.1	GH	GH16	25.074	xyloglucan
333	F6	BBY92574.1	GT	GT0	24.444	Glycosyltransferases not yet assigned to a family
334	F6	ABW27684.1	GT	GT26	23.744	UDP-ManNAcA
335	F6	QUY45368.1	GT	GT26	23.288	UDP-ManNAcA
336	F6	BCR29810.1	CE	CE9	23.02	N-acetylglucosamine 6-phosphate deacetylase (EC 3.5.1.25); N-acetylglucosamine 6-phosphate deacetylase (EC 3.5.1.80)
337	F8	QUI22659.1	GT	GT4	46.602	sucrose synthase (EC 2.4.1.13); sucrose-phosphate synthase (EC 2.4.1.14); alpha-glucosyltransferase (EC 2.4.1.52); lipopolysaccharide N-acetylglucosaminyltransferase (EC 2.4.1.56); phosphatidylinositol alpha-mannosyltransferase (EC 2.4.1.57); GDP-Man
338	F8	QXC62151.1	GH	GH5_29	40.411	endo-beta-1,4-glucanase / cellulase (EC 3.2.1.4); endo-beta-1,4-xylanase (EC 3.2.1.8); beta-glucosidase (EC 3.2.1.21); beta-mannosidase (EC 3.2.1.25); beta-glucosylceramidase (EC 3.2.1.45); glucan beta-1,3-glucosidase (EC 3.2.1.58); exo-beta-1,4-glucanase / cellodextrinase (EC 3.2.1.74); glucan endo-1,6-beta-glucosidase (EC 3.2.1.75); mannan endo-beta-1,4-mannosidase (EC 3.2.1.78); cellulose beta…
339	F8	QXC62151.1	GH	GH5_29	35.981	endo-beta-1,4-glucanase / cellulase (EC 3.2.1.4); endo-beta-1,4-xylanase (EC 3.2.1.8); beta-glucosidase (EC 3.2.1.21); beta-mannosidase (EC 3.2.1.25); beta-glucosylceramidase (EC 3.2.1.45); glucan beta-1,3-glucosidase (EC 3.2.1.58); exo-beta-1,4-glucanase / cellodextrinase (EC 3.2.1.74); glucan endo-1,6-beta-glucosidase (EC 3.2.1.75); mannan endo-beta-1,4-mannosidase (EC 3.2.1.78); cellulose beta…
340	F8	CAC9909034.1	GT	GT8	35.467	lipopolysaccharide alpha-1,3-galactosyltransferase (EC 2.4.1.44); UDP-Glc
341	F8	SQK97389.1	GH	GH3	35.458	beta-glucosidase (EC 3.2.1.21); xylan 1,4-beta-xylosidase (EC 3.2.1.37); beta-glucosylceramidase (EC 3.2.1.45); beta-N-acetylhexosaminidase (EC 3.2.1.52); alpha-L-arabinofuranosidase (EC 3.2.1.55); glucan 1,4-beta-glucosidase (EC 3.2.1.74); isoprimeverose-producing oligoxyloglucan hydrolase (EC 3.2.1.120); coniferin beta-glucosidase (EC 3.2.1.126); exo-1,3-1,4-glucanase (EC 3.2.1.-); beta-N-acety…
342	F8	QKX56076.1	GH	GH51	35.014	endoglucanase (EC 3.2.1.4); endo-beta-1,4-xylanase (EC 3.2.1.8); beta-xylosidase (EC 3.2.1.37); alpha-L-arabinofuranosidase (EC 3.2.1.55); lichenase / endo-beta-1,3-1,4-glucanase (EC 3.2.1.73)
343	F8	CDO14464.1	GH	GH2	34.815	beta-galactosidase (EC 3.2.1.23) ; beta-mannosidase (EC 3.2.1.25); beta-glucuronidase (EC 3.2.1.31); alpha-L-arabinofuranosidase (EC 3.2.1.55); mannosylglycoprotein endo-beta-mannosidase (EC 3.2.1.152); exo-beta-glucosaminidase (EC 3.2.1.165); alpha-L-arabinopyranosidase (EC 3.2.1.-); beta-galacturonidase (EC 3.2.1.-); beta-xylosidase (EC 3.2.1.37); beta-D-galactofuranosidase (EC 3.2.1.146);
344	F8	SQK97389.1	GH	GH3	34.597	beta-glucosidase (EC 3.2.1.21); xylan 1,4-beta-xylosidase (EC 3.2.1.37); beta-glucosylceramidase (EC 3.2.1.45); beta-N-acetylhexosaminidase (EC 3.2.1.52); alpha-L-arabinofuranosidase (EC 3.2.1.55); glucan 1,4-beta-glucosidase (EC 3.2.1.74); isoprimeverose-producing oligoxyloglucan hydrolase (EC 3.2.1.120); coniferin beta-glucosidase (EC 3.2.1.126); exo-1,3-1,4-glucanase (EC 3.2.1.-); beta-N-acety…
345	F8	CDO14464.1	GH	GH2	32.026	beta-galactosidase (EC 3.2.1.23) ; beta-mannosidase (EC 3.2.1.25); beta-glucuronidase (EC 3.2.1.31); alpha-L-arabinofuranosidase (EC 3.2.1.55); mannosylglycoprotein endo-beta-mannosidase (EC 3.2.1.152); exo-beta-glucosaminidase (EC 3.2.1.165); alpha-L-arabinopyranosidase (EC 3.2.1.-); beta-galacturonidase (EC 3.2.1.-); beta-xylosidase (EC 3.2.1.37); beta-D-galactofuranosidase (EC 3.2.1.146);
346	F8	AWO98658.1	GH	GH37	31.461	alpha,alpha-trehalase (EC 3.2.1.28).
347	F8	ACR74768.1	GH	GH53	31.343	endo-beta-1,4-galactanase (EC 3.2.1.89).
348	F8	CBK91062.1	GH	GH53	31.343	endo-beta-1,4-galactanase (EC 3.2.1.89).
349	F8	QUH27666.1	GT	GT4	31.304	sucrose synthase (EC 2.4.1.13); sucrose-phosphate synthase (EC 2.4.1.14); alpha-glucosyltransferase (EC 2.4.1.52); lipopolysaccharide N-acetylglucosaminyltransferase (EC 2.4.1.56); phosphatidylinositol alpha-mannosyltransferase (EC 2.4.1.57); GDP-Man
350	F8	QPL59985.1	GT	GT28	30.513	1,2-diacylglycerol 3-beta-galactosyltransferase (EC 2.4.1.46); 1,2-diacylglycerol 3-beta-glucosyltransferase (EC 2.4.1.157); UDP-GlcNAc
351	F8	SQK97389.1	GH	GH3	30.093	beta-glucosidase (EC 3.2.1.21); xylan 1,4-beta-xylosidase (EC 3.2.1.37); beta-glucosylceramidase (EC 3.2.1.45); beta-N-acetylhexosaminidase (EC 3.2.1.52); alpha-L-arabinofuranosidase (EC 3.2.1.55); glucan 1,4-beta-glucosidase (EC 3.2.1.74); isoprimeverose-producing oligoxyloglucan hydrolase (EC 3.2.1.120); coniferin beta-glucosidase (EC 3.2.1.126); exo-1,3-1,4-glucanase (EC 3.2.1.-); beta-N-acety…
352	F8	CAL53384.1	CE	CE11	29.444	UDP-3-0-acyl N-acetylglucosamine deacetylase (EC 3.5.1.108).
353	F8	BCA39113.1	GT	GT0	28.197	Glycosyltransferases not yet assigned to a family
354	F8	QSI76090.1	CBM	CBM41	27.619	Modules of approx. 100 residues found in primarily in bacterial pullulanases. The N-terminal module from Thermotoga maritima Pul13 has been shown to bind to the alpha-glucans amylose, amylopectin, pullulan, and oligosaccharide fragments derived from these polysaccharides (Lammerts van Bueren et al. (2004) Biochemistry 43
355	F8	ATU64527.1	CBM	CBM41	26.357	Modules of approx. 100 residues found in primarily in bacterial pullulanases. The N-terminal module from Thermotoga maritima Pul13 has been shown to bind to the alpha-glucans amylose, amylopectin, pullulan, and oligosaccharide fragments derived from these polysaccharides (Lammerts van Bueren et al. (2004) Biochemistry 43
356	F8	QUY45368.1	GT	GT26	26.126	UDP-ManNAcA
357	F8	ATU64527.1	CBM	CBM41	26.108	Modules of approx. 100 residues found in primarily in bacterial pullulanases. The N-terminal module from Thermotoga maritima Pul13 has been shown to bind to the alpha-glucans amylose, amylopectin, pullulan, and oligosaccharide fragments derived from these polysaccharides (Lammerts van Bueren et al. (2004) Biochemistry 43
358	F8	ABW27684.1	GT	GT26	25.225	UDP-ManNAcA
359	F8	QOF94438.1	PL	PL22_1	24.662	oligogalacturonate lyase / oligogalacturonide lyase (EC 4.2.2.6)
360	F8	QUY45368.1	GT	GT26	23.256	UDP-ManNAcA
361	F8	ABW27684.1	GT	GT26	22.791	UDP-ManNAcA
362	F9	SAM64516.1	AA	AA1	54.688	Laccase / p-diphenol
363	F9	SQK97389.1	GH	GH3	46.341	beta-glucosidase (EC 3.2.1.21); xylan 1,4-beta-xylosidase (EC 3.2.1.37); beta-glucosylceramidase (EC 3.2.1.45); beta-N-acetylhexosaminidase (EC 3.2.1.52); alpha-L-arabinofuranosidase (EC 3.2.1.55); glucan 1,4-beta-glucosidase (EC 3.2.1.74); isoprimeverose-producing oligoxyloglucan hydrolase (EC 3.2.1.120); coniferin beta-glucosidase (EC 3.2.1.126); exo-1,3-1,4-glucanase (EC 3.2.1.-); beta-N-acety…
364	F9	ATU64527.1	CBM	CBM41	46.203	Modules of approx. 100 residues found in primarily in bacterial pullulanases. The N-terminal module from Thermotoga maritima Pul13 has been shown to bind to the alpha-glucans amylose, amylopectin, pullulan, and oligosaccharide fragments derived from these polysaccharides (Lammerts van Bueren et al. (2004) Biochemistry 43
365	F9	AFL84745.1	CE	CE0	39.13	_
366	F9	ACR74768.1	GH	GH53	36.082	endo-beta-1,4-galactanase (EC 3.2.1.89).
367	F9	QXC62151.1	GH	GH5_29	35.374	endo-beta-1,4-glucanase / cellulase (EC 3.2.1.4); endo-beta-1,4-xylanase (EC 3.2.1.8); beta-glucosidase (EC 3.2.1.21); beta-mannosidase (EC 3.2.1.25); beta-glucosylceramidase (EC 3.2.1.45); glucan beta-1,3-glucosidase (EC 3.2.1.58); exo-beta-1,4-glucanase / cellodextrinase (EC 3.2.1.74); glucan endo-1,6-beta-glucosidase (EC 3.2.1.75); mannan endo-beta-1,4-mannosidase (EC 3.2.1.78); cellulose beta…
368	F9	APT58734.1	GH	GH23	35.366	lysozyme type G (EC 3.2.1.17); peptidoglycan lyase (EC 4.2.2.n1) also known in the literature as peptidoglycan lytic transglycosylase; chitinase (EC 3.2.1.14)
369	F9	QAT16263.1	GH	GH133	34.615	amylo-alpha-1,6-glucosidase (EC 3.2.1.33);
370	F9	ARA91758.1	GH	GH3	31.351	beta-glucosidase (EC 3.2.1.21); xylan 1,4-beta-xylosidase (EC 3.2.1.37); beta-glucosylceramidase (EC 3.2.1.45); beta-N-acetylhexosaminidase (EC 3.2.1.52); alpha-L-arabinofuranosidase (EC 3.2.1.55); glucan 1,4-beta-glucosidase (EC 3.2.1.74); isoprimeverose-producing oligoxyloglucan hydrolase (EC 3.2.1.120); coniferin beta-glucosidase (EC 3.2.1.126); exo-1,3-1,4-glucanase (EC 3.2.1.-); beta-N-acety…
371	F9	QPB63510.1	GT	GT28	30	1,2-diacylglycerol 3-beta-galactosyltransferase (EC 2.4.1.46); 1,2-diacylglycerol 3-beta-glucosyltransferase (EC 2.4.1.157); UDP-GlcNAc
372	F9	QOF94438.1	PL	PL22_1	29.21	oligogalacturonate lyase / oligogalacturonide lyase (EC 4.2.2.6)
373	F9	QIP11188.1	CBM	CBM48	28.986	Modules of approx. 100 residues with glycogen-binding function, appended to GH13 modules. Also found in the beta subunit (glycogen-binding) of AMP-activated protein kinases (AMPK)
374	F9	ADX07321.1	GH	GH5_9	27.66	endo-beta-1,4-glucanase / cellulase (EC 3.2.1.4); endo-beta-1,4-xylanase (EC 3.2.1.8); beta-glucosidase (EC 3.2.1.21); beta-mannosidase (EC 3.2.1.25); beta-glucosylceramidase (EC 3.2.1.45); glucan beta-1,3-glucosidase (EC 3.2.1.58); exo-beta-1,4-glucanase / cellodextrinase (EC 3.2.1.74); glucan endo-1,6-beta-glucosidase (EC 3.2.1.75); mannan endo-beta-1,4-mannosidase (EC 3.2.1.78); cellulose beta…
375	F9	BCA39113.1	GT	GT0	27.16	Glycosyltransferases not yet assigned to a family
376	F9	AWP12966.1	GT	GT68	26.484	GDP-Fuc
377	F9	QOF94438.1	PL	PL22_1	26.471	oligogalacturonate lyase / oligogalacturonide lyase (EC 4.2.2.6)
378	F9	BCL82188.1	GT	GT51	26.007	murein polymerase (EC 2.4.1.129).
